# Supplementary material for: Common Myelin Regulatory Factor Gene Variants Predisposing to Excellence in Sports
Source: Genes (Basel). 2021 Feb 11;12(2):262. doi: 10.3390/genes12020262 (PMC7917663; doi:10.3390/genes12020262)
Supplement: Supplementary file 1 [file genes-12-00262-s001.zip]

Archive with 6 entries (6 files):
- File S1.xlsx
- File S2.xlsx
- File S3.xlsx
- File S4.xlsx
- Table S1.xlsx
- Table S2.docx
