# Supplementary material for: Common Myelin Regulatory Factor Gene Variants Predisposing to Excellence in Sports
Source: Genes (Basel). 2021 Feb 11;12(2):262. doi: 10.3390/genes12020262 (PMC7917663; doi:10.3390/genes12020262)
Supplement: Supplementary file 1 [file genes-12-00262-s001.zip › File S1.xlsx]

## Sheet: Athletes vs Control
CHR	SNP	A1	A2	TEST	Athletes	Athletes Alleles/Genotypes frequency			Control	Control Alleles/Genotypes frequency			P	FDR	OR	SE	L95	U95
11	rs2286008	T	G	Genotypic	0/0/642	0	0	1	0/1/723	0	0.00138122	0.998619	1	1
				CA Trend	0/1284	0	1		1/1447	0.000690608	0.999309	0	0.3462	0.6924
				Allelic	0/1284	0	1		1/1447	0.000690608	0.999309	0	1	0.760629	0	inf	0	nan
				Dominant	0/642	0	1		1/723	0.00138122	0.998619	0	1	0.760629
				Recessive	0/642	0	1		0/724	0	1	0	1	0.6924
11	rs2238001	C	T	Genotypic	9/155/478	0.0140187	0.241433	0.744548	5/173/546	0.00690608	0.23895	0.754144	0.4469	0.6924
				CA Trend	173/1111	0.134735	0.865265		183/1265	0.126381	0.873619	0	0.5045	0.760629
				Allelic	173/1111	0.134735	0.865265		183/1265	0.126381	0.873619	0	0.5314	0.6924	1.076	0.1137	0.8613	1.345
				Dominant	164/478	0.255452	0.744548		178/546	0.245856	0.754144	0	0.7075	0.760629
				Recessive	9/633	0.0140187	0.985981		5/719	0.00690608	0.993094	0	0.2817	0.6924
11	rs198459	A	G	Genotypic	17/175/450	0.0264798	0.272586	0.700935	23/201/499	0.0318119	0.278008	0.69018	0.8249	0.842962
				CA Trend	209/1075	0.162773	0.837227		247/1199	0.170816	0.829184	0	0.5758	0.760629
				Allelic	209/1075	0.162773	0.837227		247/1199	0.170816	0.829184	0	0.6073	0.8755	0.9438	0.1029	0.7713	1.155
				Dominant	192/450	0.299065	0.700935		224/499	0.30982	0.69018	0	0.6804	0.760629
				Recessive	17/625	0.0264798	0.97352		23/700	0.0318119	0.968188	0	0.6309	0.8755
11	rs139124174	T	C	Genotypic	0/0/642	0	0	1	0/1/723	0	0.00138122	0.998619	1	0.842962
				CA Trend	0/1284	0	1		1/1447	0.000690608	0.999309	0	0.3462	0.6924
				Allelic	0/1284	0	1		1/1447	0.000690608	0.999309	0	1	0.6924	0	inf	0	nan
				Dominant	0/642	0	1		1/723	0.00138122	0.998619	0	1	0.760629
				Recessive	0/642	0	1		0/724	0	1	0	1	1
11	rs149803	G	C	Genotypic	32/232/378	0.0498442	0.361371	0.588785	53/254/417	0.0732044	0.350829	0.575967	0.2085	1
				CA Trend	296/988	0.23053	0.76947		360/1088	0.248619	0.751381	0	0.2752	0.6924
				Allelic	296/988	0.23053	0.76947		360/1088	0.248619	0.751381	0	0.2816	1	0.9054	0.08993	0.7591	1.08
				Dominant	264/378	0.411215	0.588785		307/417	0.424033	0.575967	0	0.6603	1
				Recessive	32/610	0.0498442	0.950156		53/671	0.0732044	0.926796	0	0.09185	1
11	rs143799782	T	C	Genotypic	0/0/642	0	0	1	0/1/723	0	0.00138122	0.998619	1	1
				CA Trend	0/1284	0	1		1/1447	0.000690608	0.999309	0	0.3462	0.6924
				Allelic	0/1284	0	1		1/1447	0.000690608	0.999309	0	1	1	0	inf	0	nan
				Dominant	0/642	0	1		1/723	0.00138122	0.998619	0	1	1
				Recessive	0/642	0	1		0/724	0	1	0	1	1
11	rs143059056	T	C	Genotypic	0/0/642	0	0	1	0/1/723	0	0.00138122	0.998619	1	1
				CA Trend	0/1284	0	1		1/1447	0.000690608	0.999309	0	0.3462	0.6924
				Allelic	0/1284	0	1		1/1447	0.000690608	0.999309	0	1	1	0	inf	0	nan
				Dominant	0/642	0	1		1/723	0.00138122	0.998619	0	1	1
				Recessive	0/642	0	1		0/724	0	1	0	1	1
11	rs174528	C	T	Genotypic	74/290/278	0.115265	0.451713	0.433022	75/330/319	0.103591	0.455801	0.440608	0.7983	1
				CA Trend	438/846	0.341121	0.658879		480/968	0.331492	0.668508	0	0.5916	0.760629
				Allelic	438/846	0.341121	0.658879		480/968	0.331492	0.668508	0	0.5981	1	1.044	0.08113	0.8906	1.224
				Dominant	364/278	0.566978	0.433022		405/319	0.559392	0.440608	0	0.7849	1
				Recessive	74/568	0.115265	0.884735		75/649	0.103591	0.896409	0	0.5429	1
11	rs144177087	G	C	Genotypic	0/11/631	0	0.017134	0.982866	0/7/717	0	0.00966851	0.990331	0.2442	1
				CA Trend	11/1273	0.00856698	0.991433		7/1441	0.00483425	0.995166	0	0.2272	0.6924
				Allelic	11/1273	0.00856698	0.991433		7/1441	0.00483425	0.995166	0	0.2457	1	1.779	0.485	0.6875	4.602
				Dominant	11/631	0.017134	0.982866		7/717	0.00966851	0.990331	0	0.2442	1
				Recessive	0/642	0	1		0/724	0	1	0	1	1
11	rs7943728	A	G	Genotypic	15/146/481	0.0233645	0.227414	0.749221	18/156/549	0.0248963	0.215768	0.759336	0.8772	1
				CA Trend	176/1108	0.137072	0.862928		192/1254	0.13278	0.86722	0	0.7493	0.842962
				Allelic	176/1108	0.137072	0.862928		192/1254	0.13278	0.86722	0	0.779	1	1.037	0.1122	0.8326	1.293
				Dominant	161/481	0.250779	0.749221		174/549	0.240664	0.759336	0	0.7054	1
				Recessive	15/627	0.0233645	0.976636		18/705	0.0248963	0.975104	0	1	1
11	rs201384645	A	G	Genotypic	0/0/642	0	0	1	0/1/723	0	0.00138122	0.998619	1	1
				CA Trend	0/1284	0	1		1/1447	0.000690608	0.999309	0	0.3462	0.6924
				Allelic	0/1284	0	1		1/1447	0.000690608	0.999309	0	1	1	0	inf	0	nan
				Dominant	0/642	0	1		1/723	0.00138122	0.998619	0	1	1
				Recessive	0/642	0	1		0/724	0	1	0	1	1
11	rs61747222	A	G	Genotypic	2/48/591	0.00312012	0.074883	0.921997	2/53/669	0.00276243	0.0732044	0.924033	0.9694	1
				CA Trend	52/1230	0.0405616	0.959438		57/1391	0.0393646	0.960635	0	0.8755	0.8755
				Allelic	52/1230	0.0405616	0.959438		57/1391	0.0393646	0.960635	0	0.9221	1	1.032	0.1957	0.703	1.514
				Dominant	50/591	0.0780031	0.921997		55/669	0.0759669	0.924033	0	0.9191	1
				Recessive	2/639	0.00312012	0.99688		2/722	0.00276243	0.997238	0	1	1
11	rs35113793	A	G	Genotypic	0/2/640	0	0.00311526	0.996885	0/1/723	0	0.00138122	0.998619	0.6036	1
				CA Trend	2/1282	0.00155763	0.998442		1/1447	0.000690608	0.999309	0	0.4944	0.760629
				Allelic	2/1282	0.00155763	0.998442		1/1447	0.000690608	0.999309	0	0.6038	1	2.257	1.225	0.2045	24.92
				Dominant	2/640	0.00311526	0.996885		1/723	0.00138122	0.998619	0	0.6036	1
				Recessive	0/642	0	1		0/724	0	1	0	1	1
21	rs762178	A	G	Genotypic	133/300/209	0.207165	0.46729	0.325545	145/354/225	0.200276	0.48895	0.310773	0.7272	1
				CA Trend	566/718	0.44081	0.55919		644/804	0.444751	0.555249	0	0.8384	0.8755
				Allelic	566/718	0.44081	0.55919		644/804	0.444751	0.555249	0	0.8471	1	0.9842	0.07718	0.846	1.145
				Dominant	433/209	0.674455	0.325545		499/225	0.689227	0.310773	0	0.561	1
				Recessive	133/509	0.207165	0.792835		145/579	0.200276	0.799724	0	0.7878	1
22	rs139884	A	G	Genotypic	90/292/260	0.140187	0.454829	0.404984	101/340/283	0.139503	0.469613	0.390884	0.8496	1
				CA Trend	472/812	0.367601	0.632399		542/906	0.374309	0.625691	0	0.7184	0.842962
				Allelic	472/812	0.367601	0.632399		542/906	0.374309	0.625691	0	0.7212	1	0.9717	0.07937	0.8317	1.135
				Dominant	382/260	0.595016	0.404984		441/283	0.609116	0.390884	0	0.6182	1
				Recessive	90/552	0.140187	0.859813		101/623	0.139503	0.860497	0	1	1
22	rs147334218	A	G	Genotypic	0/2/640	0	0.00311526	0.996885	0/6/717	0	0.00829876	0.991701	0.2946	1
				CA Trend	2/1282	0.00155763	0.998442		6/1440	0.00414938	0.995851	0	0.2105	0.6924
				Allelic	2/1282	0.00155763	0.998442		6/1440	0.00414938	0.995851	0	0.2953	1	0.3744	0.8174	0.07544	1.858
				Dominant	2/640	0.00311526	0.996885		6/717	0.00829876	0.991701	0	0.2946	1
				Recessive	0/642	0	1		0/723	0	1	0	1	1
22	rs149435516	A	G	Genotypic	3/51/585	0.00469484	0.0798122	0.915493	3/74/643	0.00416667	0.102778	0.893056	0.3321	1
				CA Trend	57/1221	0.0446009	0.955399		80/1360	0.0555556	0.944444	0	0.2012	0.6924
				Allelic	57/1221	0.0446009	0.955399		80/1360	0.0555556	0.944444	0	0.2188	1	0.7936	0.1778	0.5601	1.124
				Dominant	54/585	0.084507	0.915493		77/643	0.106944	0.893056	0	0.1683	1
				Recessive	3/636	0.00469484	0.995305		3/717	0.00416667	0.995833	0	1	1
22	rs148688873	C	A	Genotypic	0/32/610	0	0.0498442	0.950156	0/41/683	0	0.0566298	0.94337	0.6305	1
				CA Trend	32/1252	0.0249221	0.975078		41/1407	0.0283149	0.971685	0	0.5778	0.760629
				Allelic	32/1252	0.0249221	0.975078		41/1407	0.0283149	0.971685	0	0.6352	1	0.8771	0.2391	0.549	1.401
				Dominant	32/610	0.0498442	0.950156		41/683	0.0566298	0.94337	0	0.6305	1
				Recessive	0/642	0	1		0/724	0	1	0	1	1

## Sheet: Power vs Control
CHR	SNP	A1	A2	TEST	Power	Power Alleles/Genotypes frequency			Control	Control Alleles/Genotypes frequency			P	FDR	Odds ratio (OR)	OR SE	L95	U95
11	rs2286008	T	G	Genotypic	0/0/186	0	0	1	0/1/723	0	0.00138122	0.998619	1	1
11	rs2286008	T	G	CA Trend	0/372	0	1		1/1447	0.000690608	0.999309		0.6121	0.813375
11	rs2286008	T	G	Allelic	0/372	0	1		1/1447	0.000690608	0.999309		1	1	0	inf	0	nan
11	rs2286008	T	G	Dominant	0/186	0	1		1/723	0.00138122	0.998619		1	1
11	rs2286008	T	G	Recessive	0/186	0	1		0/724	0	1		1	1
11	rs2238001	C	T	Genotypic	4/51/131	0.0215054	0.274194	0.704301	5/173/546	0.00690608	0.23895	0.754144	0.09948	1
11	rs2238001	C	T	CA Trend	59/313	0.158602	0.841398		183/1265	0.126381	0.873619		0.0909	0.813375
11	rs2238001	C	T	Allelic	59/313	0.158602	0.841398		183/1265	0.126381	0.873619		0.1044	1	1.303	0.1625	0.9476	1.792
11	rs2238001	C	T	Dominant	55/131	0.295699	0.704301		178/546	0.245856	0.754144		0.1871	1
11	rs2238001	C	T	Recessive	4/182	0.0215054	0.978495		5/719	0.00690608	0.993094		0.09053	1
11	rs198459	A	G	Genotypic	5/50/131	0.0268817	0.268817	0.704301	23/201/499	0.0318119	0.278008	0.69018	0.9331	1
11	rs198459	A	G	CA Trend	60/312	0.16129	0.83871		247/1199	0.170816	0.829184		0.6644	0.813375
11	rs198459	A	G	Allelic	60/312	0.16129	0.83871		247/1199	0.170816	0.829184		0.6985	1	0.9335	0.1573	0.6858	1.271
11	rs198459	A	G	Dominant	55/131	0.295699	0.704301		224/499	0.30982	0.69018		0.7892	1
11	rs198459	A	G	Recessive	5/181	0.0268817	0.973118		23/700	0.0318119	0.968188		1	1
11	rs139124174	T	C	Genotypic	0/0/186	0	0	1	0/1/723	0	0.00138122	0.998619	1	1
11	rs139124174	T	C	CA Trend	0/372	0	1		1/1447	0.000690608	0.999309		0.6121	0.813375
11	rs139124174	T	C	Allelic	0/372	0	1		1/1447	0.000690608	0.999309		1	1	0	inf	0	nan
11	rs139124174	T	C	Dominant	0/186	0	1		1/723	0.00138122	0.998619		1	1
11	rs139124174	T	C	Recessive	0/186	0	1		0/724	0	1		1	1
11	rs149803	G	C	Genotypic	9/66/111	0.0483871	0.354839	0.596774	53/254/417	0.0732044	0.350829	0.575967	0.5065	1
11	rs149803	G	C	CA Trend	84/288	0.225806	0.774194		360/1088	0.248619	0.751381		0.3718	0.813375
11	rs149803	G	C	Allelic	84/288	0.225806	0.774194		360/1088	0.248619	0.751381		0.3795	1	0.8815	0.1381	0.6724	1.156
11	rs149803	G	C	Dominant	75/111	0.403226	0.596774		307/417	0.424033	0.575967		0.6184	1
11	rs149803	G	C	Recessive	9/177	0.0483871	0.951613		53/671	0.0732044	0.926796		0.2577	1
11	rs143799782	T	C	Genotypic	0/0/186	0	0	1	0/1/723	0	0.00138122	0.998619	1	1
11	rs143799782	T	C	CA Trend	0/372	0	1		1/1447	0.000690608	0.999309		0.6121	0.813375
11	rs143799782	T	C	Allelic	0/372	0	1		1/1447	0.000690608	0.999309		1	1	0	inf	0	nan
11	rs143799782	T	C	Dominant	0/186	0	1		1/723	0.00138122	0.998619		1	1
11	rs143799782	T	C	Recessive	0/186	0	1		0/724	0	1		1	1
11	rs143059056	T	C	Genotypic	0/0/186	0	0	1	0/1/723	0	0.00138122	0.998619	1	1
11	rs143059056	T	C	CA Trend	0/372	0	1		1/1447	0.000690608	0.999309		0.6121	0.813375
11	rs143059056	T	C	Allelic	0/372	0	1		1/1447	0.000690608	0.999309		1	1	0	inf	0	nan
11	rs143059056	T	C	Dominant	0/186	0	1		1/723	0.00138122	0.998619		1	1
11	rs143059056	T	C	Recessive	0/186	0	1		0/724	0	1		1	1
11	rs174528	C	T	Genotypic	22/82/82	0.11828	0.44086	0.44086	75/330/319	0.103591	0.455801	0.440608	0.8201	1
11	rs174528	C	T	CA Trend	126/246	0.33871	0.66129		480/968	0.331492	0.668508		0.7902	0.836682
11	rs174528	C	T	Allelic	126/246	0.33871	0.66129		480/968	0.331492	0.668508		0.8053	1	1.033	0.123	0.8117	1.314
11	rs174528	C	T	Dominant	104/82	0.55914	0.44086		405/319	0.559392	0.440608		1	1
11	rs174528	C	T	Recessive	22/164	0.11828	0.88172		75/649	0.103591	0.896409		0.5941	1
11	rs144177087	G	C	Genotypic	0/3/183	0	0.016129	0.983871	0/7/717	0	0.00966851	0.990331	0.4356	1
11	rs144177087	G	C	CA Trend	3/369	0.00806452	0.991935		7/1441	0.00483425	0.995166		0.4509	0.813375
11	rs144177087	G	C	Allelic	3/369	0.00806452	0.991935		7/1441	0.00483425	0.995166		0.4363	1	1.674	0.6925	0.4307	6.503
11	rs144177087	G	C	Dominant	3/183	0.016129	0.983871		7/717	0.00966851	0.990331		0.4356	1
11	rs144177087	G	C	Recessive	0/186	0	1		0/724	0	1		1	1
11	rs7943728	A	G	Genotypic	4/38/144	0.0215054	0.204301	0.774194	18/156/549	0.0248963	0.215768	0.759336	0.9503	1
11	rs7943728	A	G	CA Trend	46/326	0.123656	0.876344		192/1254	0.13278	0.86722		0.6516	0.813375
11	rs7943728	A	G	Allelic	46/326	0.123656	0.876344		192/1254	0.13278	0.86722		0.7303	1	0.9216	0.1755	0.6533	1.3
11	rs7943728	A	G	Dominant	42/144	0.225806	0.774194		174/549	0.240664	0.759336		0.7003	1
11	rs7943728	A	G	Recessive	4/182	0.0215054	0.978495		18/705	0.0248963	0.975104		1	1
11	rs201384645	A	G	Genotypic	0/0/186	0	0	1	0/1/723	0	0.00138122	0.998619	1	1
11	rs201384645	A	G	CA Trend	0/372	0	1		1/1447	0.000690608	0.999309		0.6121	0.813375
11	rs201384645	A	G	Allelic	0/372	0	1		1/1447	0.000690608	0.999309		1	1	0	inf	0	nan
11	rs201384645	A	G	Dominant	0/186	0	1		1/723	0.00138122	0.998619		1	1
11	rs201384645	A	G	Recessive	0/186	0	1		0/724	0	1		1	1
11	rs61747222	A	G	Genotypic	0/12/173	0	0.0648649	0.935135	2/53/669	0.00276243	0.0732044	0.924033	0.8427	1
11	rs61747222	A	G	CA Trend	12/358	0.0324324	0.967568		57/1391	0.0393646	0.960635		0.5376	0.813375
11	rs61747222	A	G	Allelic	12/358	0.0324324	0.967568		57/1391	0.0393646	0.960635		0.6477	1	0.818	0.3231	0.4342	1.541
11	rs61747222	A	G	Dominant	12/173	0.0648649	0.935135		55/669	0.0759669	0.924033		0.7525	1
11	rs61747222	A	G	Recessive	0/185	0	1		2/722	0.00276243	0.997238		1	1
11	rs35113793	A	G	Genotypic	0/1/185	0	0.00537634	0.994624	0/1/723	0	0.00138122	0.998619	0.3672	1
11	rs35113793	A	G	CA Trend	1/371	0.00268817	0.997312		1/1447	0.000690608	0.999309		0.2994	0.813375
11	rs35113793	A	G	Allelic	1/371	0.00268817	0.997312		1/1447	0.000690608	0.999309		0.3671	1	3.9	1.415	0.2434	62.5
11	rs35113793	A	G	Dominant	1/185	0.00537634	0.994624		1/723	0.00138122	0.998619		0.3672	1
11	rs35113793	A	G	Recessive	0/186	0	1		0/724	0	1		1	1
21	rs762178	A	G	Genotypic	38/94/54	0.204301	0.505376	0.290323	145/354/225	0.200276	0.48895	0.310773	0.8789	1
21	rs762178	A	G	CA Trend	170/202	0.456989	0.543011		644/804	0.444751	0.555249		0.6726	0.813375
21	rs762178	A	G	Allelic	170/202	0.456989	0.543011		644/804	0.444751	0.555249		0.6827	1	1.051	0.1167	0.8358	1.321
21	rs762178	A	G	Dominant	132/54	0.709677	0.290323		499/225	0.689227	0.310773		0.6559	1
21	rs762178	A	G	Recessive	38/148	0.204301	0.795699		145/579	0.200276	0.799724		0.9184	1
22	rs139884	A	G	Genotypic	33/77/76	0.177419	0.413978	0.408602	101/340/283	0.139503	0.469613	0.390884	0.2664	1
22	rs139884	A	G	CA Trend	143/229	0.384409	0.615591		542/906	0.374309	0.625691		0.723	0.813375
22	rs139884	A	G	Allelic	143/229	0.384409	0.615591		542/906	0.374309	0.625691		0.7193	1	1.044	0.1196	0.8257	1.32
22	rs139884	A	G	Dominant	110/76	0.591398	0.408602		441/283	0.609116	0.390884		0.6746	1
22	rs139884	A	G	Recessive	33/153	0.177419	0.822581		101/623	0.139503	0.860497		0.2024	1
22	rs147334218	A	G	Genotypic	0/1/185	0	0.00537634	0.994624	0/6/717	0	0.00829876	0.991701	1	1
22	rs147334218	A	G	CA Trend	1/371	0.00268817	0.997312		6/1440	0.00414938	0.995851		0.6843	0.813375
22	rs147334218	A	G	Allelic	1/371	0.00268817	0.997312		6/1440	0.00414938	0.995851		1	1	0.6469	1.082	0.07764	5.39
22	rs147334218	A	G	Dominant	1/185	0.00537634	0.994624		6/717	0.00829876	0.991701		1	1
22	rs147334218	A	G	Recessive	0/186	0	1		0/723	0	1		1	1
22	rs149435516	A	G	Genotypic	1/18/167	0.00537634	0.0967742	0.897849	3/74/643	0.00416667	0.102778	0.893056	0.9554	1
22	rs149435516	A	G	CA Trend	20/352	0.0537634	0.946237		80/1360	0.0555556	0.944444		0.894	0.894
22	rs149435516	A	G	Allelic	20/352	0.0537634	0.946237		80/1360	0.0555556	0.944444		1	1	0.9659	0.2571	0.5836	1.599
22	rs149435516	A	G	Dominant	19/167	0.102151	0.897849		77/643	0.106944	0.893056		1	1
22	rs149435516	A	G	Recessive	1/185	0.00537634	0.994624		3/717	0.00416667	0.995833		1	1
22	rs148688873	C	A	Genotypic	0/8/178	0	0.0430108	0.956989	0/41/683	0	0.0566298	0.94337	0.5854	1
22	rs148688873	C	A	CA Trend	8/364	0.0215054	0.978495		41/1407	0.0283149	0.971685		0.463	0.813375
22	rs148688873	C	A	Allelic	8/364	0.0215054	0.978495		41/1407	0.0283149	0.971685		0.5907	1	0.7542	0.391	0.3505	1.623
22	rs148688873	C	A	Dominant	8/178	0.0430108	0.956989		41/683	0.0566298	0.94337		0.5854	1
22	rs148688873	C	A	Recessive	0/186	0	1		0/724	0	1		1	1

## Sheet: Endurance vs control
CHR	SNP	A1	A2	TEST	Endurance	Endurance Alleles/Genotypes frequency			Control	Control Alleles/Genotypes frequency			P	FDR	OR	SE	L95	U95
11	rs2286008	T	G	Genotypic	0/0/221	0	0	1	0/1/723	0	0.00138122	0.998619	1	1
11	rs2286008	T	G	CA Trend	0/442	0	1	0	1/1447	0.000690608	0.999309		0.5804	0.65295
11	rs2286008	T	G	Allelic	0/442	0	1	0	1/1447	0.000690608	0.999309		1	1	0	inf	0	nan
11	rs2286008	T	G	Dominant	0/221	0	1	0	1/723	0.00138122	0.998619		1	1
11	rs2286008	T	G	Recessive	0/221	0	1	0	0/724	0	1		1	1
11	rs2238001	C	T	Genotypic	4/49/168	0.0180995	0.221719	0.760181	5/173/546	0.00690608	0.23895	0.754144	0.3229	0.9297
11	rs2238001	C	T	CA Trend	57/385	0.128959	0.871041	0	183/1265	0.126381	0.873619		0.8832	0.8832
11	rs2238001	C	T	Allelic	57/385	0.128959	0.871041	0	183/1265	0.126381	0.873619		0.8707	1	1.023	0.1625	0.7443	1.407
11	rs2238001	C	T	Dominant	53/168	0.239819	0.760181	0	178/546	0.245856	0.754144		0.9288	1
11	rs2238001	C	T	Recessive	4/217	0.0180995	0.9819	0	5/719	0.00690608	0.993094		0.2258	1
11	rs198459	A	G	Genotypic	7/54/160	0.0316742	0.244344	0.723982	23/201/499	0.0318119	0.278008	0.69018	0.6024	1
11	rs198459	A	G	CA Trend	68/374	0.153846	0.846154	0	247/1199	0.170816	0.829184		0.4089	0.65295
11	rs198459	A	G	Allelic	68/374	0.153846	0.846154	0	247/1199	0.170816	0.829184		0.4234	0.860236	0.8826	0.1492	0.6588	1.182
11	rs198459	A	G	Dominant	61/160	0.276018	0.723982	0	224/499	0.30982	0.69018		0.3579	0.871036
11	rs198459	A	G	Recessive	7/214	0.0316742	0.968326	0	23/700	0.0318119	0.968188		1	1
11	rs139124174	T	C	Genotypic	0/0/221	0	0	1	0/1/723	0	0.00138122	0.998619	1	1
11	rs139124174	T	C	CA Trend	0/442	0	1	0	1/1447	0.000690608	0.999309		0.5804	0.65295
11	rs139124174	T	C	Allelic	0/442	0	1	0	1/1447	0.000690608	0.999309		1	1	0	inf	0	nan
11	rs139124174	T	C	Dominant	0/221	0	1	0	1/723	0.00138122	0.998619		1	1
11	rs139124174	T	C	Recessive	0/221	0	1	0	0/724	0	1		1	1
11	rs149803	G	C	Genotypic	10/82/129	0.0452489	0.371041	0.58371	53/254/417	0.0732044	0.350829	0.575967	0.3446	0.9297
11	rs149803	G	C	CA Trend	102/340	0.230769	0.769231	0	360/1088	0.248619	0.751381		0.453	0.65295
11	rs149803	G	C	Allelic	102/340	0.230769	0.769231	0	360/1088	0.248619	0.751381		0.4868	0.860236	0.9067	0.1282	0.7052	1.166
11	rs149803	G	C	Dominant	92/129	0.41629	0.58371	0	307/417	0.424033	0.575967		0.8765	1
11	rs149803	G	C	Recessive	10/211	0.0452489	0.954751	0	53/671	0.0732044	0.926796		0.1667	1
11	rs143799782	T	C	Genotypic	0/0/221	0	0	1	0/1/723	0	0.00138122	0.998619	1	1
11	rs143799782	T	C	CA Trend	0/442	0	1	0	1/1447	0.000690608	0.999309		0.5804	0.65295
11	rs143799782	T	C	Allelic	0/442	0	1	0	1/1447	0.000690608	0.999309		1	1	0	inf	0	nan
11	rs143799782	T	C	Dominant	0/221	0	1	0	1/723	0.00138122	0.998619		1	1
11	rs143799782	T	C	Recessive	0/221	0	1	0	0/724	0	1		1	1
11	rs143059056	T	C	Genotypic	0/0/221	0	0	1	0/1/723	0	0.00138122	0.998619	1	1
11	rs143059056	T	C	CA Trend	0/442	0	1	0	1/1447	0.000690608	0.999309		0.5804	0.65295
11	rs143059056	T	C	Allelic	0/442	0	1	0	1/1447	0.000690608	0.999309		1	1	0	inf	0	nan
11	rs143059056	T	C	Dominant	0/221	0	1	0	1/723	0.00138122	0.998619		1	1
11	rs143059056	T	C	Recessive	0/221	0	1	0	0/724	0	1		1	1
11	rs174528	C	T	Genotypic	22/95/104	0.0995475	0.429864	0.470588	75/330/319	0.103591	0.455801	0.440608	0.7409	1
11	rs174528	C	T	CA Trend	139/303	0.31448	0.68552	0	480/968	0.331492	0.668508		0.5002	0.65295
11	rs174528	C	T	Allelic	139/303	0.31448	0.68552	0	480/968	0.331492	0.668508		0.5245	0.860236	0.9251	0.1167	0.736	1.163
11	rs174528	C	T	Dominant	117/104	0.529412	0.470588	0	405/319	0.559392	0.440608		0.4406	0.871036
11	rs174528	C	T	Recessive	22/199	0.0995475	0.900452	0	75/649	0.103591	0.896409		1	1
11	rs144177087	G	C	Genotypic	0/4/217	0	0.0180995	0.9819	0/7/717	0	0.00966851	0.990331	0.2948	0.9297
11	rs144177087	G	C	CA Trend	4/438	0.00904977	0.99095	0	7/1441	0.00483425	0.995166		0.3064	0.65295
11	rs144177087	G	C	Allelic	4/438	0.00904977	0.99095	0	7/1441	0.00483425	0.995166		0.2958	0.860236	1.88	0.6292	0.5478	6.452
11	rs144177087	G	C	Dominant	4/217	0.0180995	0.9819	0	7/717	0.00966851	0.990331		0.2948	0.871036
11	rs144177087	G	C	Recessive	0/221	0	1	0	0/724	0	1		1	1
11	rs7943728	A	G	Genotypic	6/52/163	0.0271493	0.235294	0.737557	18/156/549	0.0248963	0.215768	0.759336	0.7736	1
11	rs7943728	A	G	CA Trend	64/378	0.144796	0.855204	0	192/1254	0.13278	0.86722		0.5305	0.65295
11	rs7943728	A	G	Allelic	64/378	0.144796	0.855204	0	192/1254	0.13278	0.86722		0.5257	0.860236	1.106	0.1558	0.8148	1.501
11	rs7943728	A	G	Dominant	58/163	0.262443	0.737557	0	174/549	0.240664	0.759336		0.5323	0.871036
11	rs7943728	A	G	Recessive	6/215	0.0271493	0.972851	0	18/705	0.0248963	0.975104		0.8097	1
11	rs201384645	A	G	Genotypic	0/0/221	0	0	1	0/1/723	0	0.00138122	0.998619	1	1
11	rs201384645	A	G	CA Trend	0/442	0	1	0	1/1447	0.000690608	0.999309		0.5804	0.65295
11	rs201384645	A	G	Allelic	0/442	0	1	0	1/1447	0.000690608	0.999309		1	1	0	inf	0	nan
11	rs201384645	A	G	Dominant	0/221	0	1	0	1/723	0.00138122	0.998619		1	1
11	rs201384645	A	G	Recessive	0/221	0	1	0	0/724	0	1		1	1
11	rs61747222	A	G	Genotypic	1/21/199	0.00452489	0.0950226	0.900452	2/53/669	0.00276243	0.0732044	0.924033	0.3824	0.9297
11	rs61747222	A	G	CA Trend	23/419	0.0520362	0.947964	0	57/1391	0.0393646	0.960635		0.2547	0.65295
11	rs61747222	A	G	Allelic	23/419	0.0520362	0.947964	0	57/1391	0.0393646	0.960635		0.2795	0.860236	1.34	0.2532	0.8155	2.2
11	rs61747222	A	G	Dominant	22/199	0.0995475	0.900452	0	55/669	0.0759669	0.924033		0.2629	0.871036
11	rs61747222	A	G	Recessive	1/220	0.00452489	0.995475	0	2/722	0.00276243	0.997238		0.5507	1
11	rs35113793	A	G	Genotypic	0/1/220	0	0.00452489	0.995475	0/1/723	0	0.00138122	0.998619	0.4132	0.9297
11	rs35113793	A	G	CA Trend	1/441	0.00226244	0.997738	0	1/1447	0.000690608	0.999309		0.3734	0.65295
11	rs35113793	A	G	Allelic	1/441	0.00226244	0.997738	0	1/1447	0.000690608	0.999309		0.4131	0.860236	3.281	1.415	0.2048	52.57
11	rs35113793	A	G	Dominant	1/220	0.00452489	0.995475	0	1/723	0.00138122	0.998619		0.4132	0.871036
11	rs35113793	A	G	Recessive	0/221	0	1	0	0/724	0	1		1	1
21	rs762178	A	G	Genotypic	45/101/75	0.20362	0.457014	0.339367	145/354/225	0.200276	0.48895	0.310773	0.659	1
21	rs762178	A	G	CA Trend	191/251	0.432127	0.567873	0	644/804	0.444751	0.555249		0.6438	0.681671
21	rs762178	A	G	Allelic	191/251	0.432127	0.567873	0	644/804	0.444751	0.555249		0.6617	0.99255	0.95	0.1096	0.7663	1.178
21	rs762178	A	G	Dominant	146/75	0.660633	0.339367	0	499/225	0.689227	0.310773		0.4576	0.871036
21	rs762178	A	G	Recessive	45/176	0.20362	0.79638	0	145/579	0.200276	0.799724		0.9237	1
22	rs139884	A	G	Genotypic	21/107/93	0.0950226	0.484163	0.420814	101/340/283	0.139503	0.469613	0.390884	0.2155	0.9297
22	rs139884	A	G	CA Trend	149/293	0.337104	0.662896	0	542/906	0.374309	0.625691		0.1511	0.65295
22	rs139884	A	G	Allelic	149/293	0.337104	0.662896	0	542/906	0.374309	0.625691		0.1588	0.860236	0.8501	0.1143	0.6794	1.064
22	rs139884	A	G	Dominant	128/93	0.579186	0.420814	0	441/283	0.609116	0.390884		0.4333	0.871036
22	rs139884	A	G	Recessive	21/200	0.0950226	0.904977	0	101/623	0.139503	0.860497		0.08675	1
22	rs147334218	A	G	Genotypic	0/0/221	0	0	1	0/6/717	0	0.00829876	0.991701	0.3453	0.9297
22	rs147334218	A	G	CA Trend	0/442	0	1	0	6/1440	0.00414938	0.995851		0.1743	0.65295
22	rs147334218	A	G	Allelic	0/442	0	1	0	6/1440	0.00414938	0.995851		0.3461	0.860236	0	inf	0	nan
22	rs147334218	A	G	Dominant	0/221	0	1	0	6/717	0.00829876	0.991701		0.3453	0.871036
22	rs147334218	A	G	Recessive	0/221	0	1	0	0/723	0	1		1	1
22	rs149435516	A	G	Genotypic	1/13/207	0.00452489	0.0588235	0.936652	3/74/643	0.00416667	0.102778	0.893056	0.1111	0.9297
22	rs149435516	A	G	CA Trend	15/427	0.0339367	0.966063	0	80/1360	0.0555556	0.944444		0.07433	0.65295
22	rs149435516	A	G	Allelic	15/427	0.0339367	0.966063	0	80/1360	0.0555556	0.944444		0.08135	0.860236	0.5972	0.2868	0.3404	1.048
22	rs149435516	A	G	Dominant	14/207	0.0633484	0.936652	0	77/643	0.106944	0.893056		0.06763	0.871036
22	rs149435516	A	G	Recessive	1/220	0.00452489	0.995475	0	3/717	0.00416667	0.995833		1	1
22	rs148688873	C	A	Genotypic	0/15/206	0	0.0678733	0.932127	0/41/683	0	0.0566298	0.94337	0.518	1
22	rs148688873	C	A	CA Trend	15/427	0.0339367	0.966063	0	41/1407	0.0283149	0.971685		0.5355	0.65295
22	rs148688873	C	A	Allelic	15/427	0.0339367	0.966063	0	41/1407	0.0283149	0.971685		0.524	0.860236	1.206	0.3068	0.6608	2.199
22	rs148688873	C	A	Dominant	15/206	0.0678733	0.932127	0	41/683	0.0566298	0.94337		0.518	0.871036
22	rs148688873	C	A	Recessive	0/221	0	1	0	0/724	0	1		1	1

## Sheet: Martial arts vs Control
CHR	SNP	A1	A2	TEST	Martial arts	Martial arts Alleles/Genotypes frequency			Control	Control Alleles/Genotypes frequency			P	FDR	Odds ratio (OR)	OR SE	L95	U95
11	rs2286008	T	G	Genotypic	0/0/235	0	0	1	0/1/723	0	0.00138122	0.998619	1	1
11	rs2286008	T	G	CA Trend	0/470	0	1		1/1447	0.000690608	0.999309		0.5687	0.805976
11	rs2286008	T	G	Allelic	0/470	0	1		1/1447	0.000690608	0.999309		1	1	0	inf	0	nan
11	rs2286008	T	G	Dominant	0/235	0	1		1/723	0.00138122	0.998619		1	1
11	rs2286008	T	G	Recessive	0/235	0	1		0/724	0	1		1	1
11	rs2238001	C	T	Genotypic	1/55/179	0.00425532	0.234043	0.761702	5/173/546	0.00690608	0.23895	0.754144	0.9746	1
11	rs2238001	C	T	CA Trend	57/413	0.121277	0.878723		183/1265	0.126381	0.873619		0.7612	0.805976
11	rs2238001	C	T	Allelic	57/413	0.121277	0.878723		183/1265	0.126381	0.873619		0.8101	1	0.954	0.1619	0.6946	1.31
11	rs2238001	C	T	Dominant	56/179	0.238298	0.761702		178/546	0.245856	0.754144		0.8614	1
11	rs2238001	C	T	Recessive	1/234	0.00425532	0.995745		5/719	0.00690608	0.993094		1	1
11	rs198459	A	G	Genotypic	5/71/159	0.0212766	0.302128	0.676596	23/201/499	0.0318119	0.278008	0.69018	0.6304	1
11	rs198459	A	G	CA Trend	81/389	0.17234	0.82766		247/1199	0.170816	0.829184		0.9392	0.9392
11	rs198459	A	G	Allelic	81/389	0.17234	0.82766		247/1199	0.170816	0.829184		0.9439	1	1.011	0.1407	0.7672	1.332
11	rs198459	A	G	Dominant	76/159	0.323404	0.676596		224/499	0.30982	0.69018		0.7461	1
11	rs198459	A	G	Recessive	5/230	0.0212766	0.978723		23/700	0.0318119	0.968188		0.5076	1
11	rs139124174	T	C	Genotypic	0/0/235	0	0	1	0/1/723	0	0.00138122	0.998619	1	1
11	rs139124174	T	C	CA Trend	0/470	0	1		1/1447	0.000690608	0.999309		0.5687	0.805976
11	rs139124174	T	C	Allelic	0/470	0	1		1/1447	0.000690608	0.999309		1	1	0	inf	0	nan
11	rs139124174	T	C	Dominant	0/235	0	1		1/723	0.00138122	0.998619		1	1
11	rs139124174	T	C	Recessive	0/235	0	1		0/724	0	1		1	1
11	rs149803	G	C	Genotypic	13/84/138	0.0553191	0.357447	0.587234	53/254/417	0.0732044	0.350829	0.575967	0.6811	1
11	rs149803	G	C	CA Trend	110/360	0.234043	0.765957		360/1088	0.248619	0.751381		0.5328	0.805976
11	rs149803	G	C	Allelic	110/360	0.234043	0.765957		360/1088	0.248619	0.751381		0.5378	1	0.9235	0.1248	0.7231	1.179
11	rs149803	G	C	Dominant	97/138	0.412766	0.587234		307/417	0.424033	0.575967		0.8196	1
11	rs149803	G	C	Recessive	13/222	0.0553191	0.944681		53/671	0.0732044	0.926796		0.378	1
11	rs143799782	T	C	Genotypic	0/0/235	0	0	1	0/1/723	0	0.00138122	0.998619	1	1
11	rs143799782	T	C	CA Trend	0/470	0	1		1/1447	0.000690608	0.999309		0.5687	0.805976
11	rs143799782	T	C	Allelic	0/470	0	1		1/1447	0.000690608	0.999309		1	1	0	inf	0	nan
11	rs143799782	T	C	Dominant	0/235	0	1		1/723	0.00138122	0.998619		1	1
11	rs143799782	T	C	Recessive	0/235	0	1		0/724	0	1		1	1
11	rs143059056	T	C	Genotypic	0/0/235	0	0	1	0/1/723	0	0.00138122	0.998619	1	1
11	rs143059056	T	C	CA Trend	0/470	0	1		1/1447	0.000690608	0.999309		0.5687	0.805976
11	rs143059056	T	C	Allelic	0/470	0	1		1/1447	0.000690608	0.999309		1	1	0	inf	0	nan
11	rs143059056	T	C	Dominant	0/235	0	1		1/723	0.00138122	0.998619		1	1
11	rs143059056	T	C	Recessive	0/235	0	1		0/724	0	1		1	1
11	rs174528	C	T	Genotypic	30/113/92	0.12766	0.480851	0.391489	75/330/319	0.103591	0.455801	0.440608	0.3285	1
11	rs174528	C	T	CA Trend	173/297	0.368085	0.631915		480/968	0.331492	0.668508		0.14	0.805976
11	rs174528	C	T	Allelic	173/297	0.368085	0.631915		480/968	0.331492	0.668508		0.1458	1	1.175	0.1107	0.9455	1.459
11	rs174528	C	T	Dominant	143/92	0.608511	0.391489		405/319	0.559392	0.440608		0.1976	1
11	rs174528	C	T	Recessive	30/205	0.12766	0.87234		75/649	0.103591	0.896409		0.3359	1
11	rs144177087	G	C	Genotypic	0/4/231	0	0.0170213	0.982979	0/7/717	0	0.00966851	0.990331	0.4783	1
11	rs144177087	G	C	CA Trend	4/466	0.00851064	0.991489		7/1441	0.00483425	0.995166		0.3577	0.805976
11	rs144177087	G	C	Allelic	4/466	0.00851064	0.991489		7/1441	0.00483425	0.995166		0.4795	1	1.767	0.629	0.515	6.063
11	rs144177087	G	C	Dominant	4/231	0.0170213	0.982979		7/717	0.00966851	0.990331		0.4783	1
11	rs144177087	G	C	Recessive	0/235	0	1		0/724	0	1		1	1
11	rs7943728	A	G	Genotypic	5/56/174	0.0212766	0.238298	0.740426	18/156/549	0.0248963	0.215768	0.759336	0.7886	1
11	rs7943728	A	G	CA Trend	66/404	0.140426	0.859574		192/1254	0.13278	0.86722		0.6807	0.805976
11	rs7943728	A	G	Allelic	66/404	0.140426	0.859574		192/1254	0.13278	0.86722		0.6974	1	1.067	0.1537	0.7894	1.442
11	rs7943728	A	G	Dominant	61/174	0.259574	0.740426		174/549	0.240664	0.759336		0.6006	1
11	rs7943728	A	G	Recessive	5/230	0.0212766	0.978723		18/705	0.0248963	0.975104		1	1
11	rs201384645	A	G	Genotypic	0/0/235	0	0	1	0/1/723	0	0.00138122	0.998619	1	1
11	rs201384645	A	G	CA Trend	0/470	0	1		1/1447	0.000690608	0.999309		0.5687	0.805976
11	rs201384645	A	G	Allelic	0/470	0	1		1/1447	0.000690608	0.999309		1	1	0	inf	0	nan
11	rs201384645	A	G	Dominant	0/235	0	1		1/723	0.00138122	0.998619		1	1
11	rs201384645	A	G	Recessive	0/235	0	1		0/724	0	1		1	1
11	rs61747222	A	G	Genotypic	1/15/219	0.00425532	0.0638298	0.931915	2/53/669	0.00276243	0.0732044	0.924033	0.7137	1
11	rs61747222	A	G	CA Trend	17/453	0.0361702	0.96383		57/1391	0.0393646	0.960635		0.7598	0.805976
11	rs61747222	A	G	Allelic	17/453	0.0361702	0.96383		57/1391	0.0393646	0.960635		0.8904	1	0.9158	0.2816	0.5274	1.59
11	rs61747222	A	G	Dominant	16/219	0.0680851	0.931915		55/669	0.0759669	0.924033		0.7751	1
11	rs61747222	A	G	Recessive	1/234	0.00425532	0.995745		2/722	0.00276243	0.997238		0.5701	1
11	rs35113793	A	G	Genotypic	0/0/235	0	0	1	0/1/723	0	0.00138122	0.998619	1	1
11	rs35113793	A	G	CA Trend	0/470	0	1		1/1447	0.000690608	0.999309		0.5687	0.805976
11	rs35113793	A	G	Allelic	0/470	0	1		1/1447	0.000690608	0.999309		1	1	0	inf	0	nan
11	rs35113793	A	G	Dominant	0/235	0	1		1/723	0.00138122	0.998619		1	1
11	rs35113793	A	G	Recessive	0/235	0	1		0/724	0	1		1	1
21	rs762178	A	G	Genotypic	50/105/80	0.212766	0.446809	0.340426	145/354/225	0.200276	0.48895	0.310773	0.5189	1
21	rs762178	A	G	CA Trend	205/265	0.43617	0.56383		644/804	0.444751	0.555249		0.7485	0.805976
21	rs762178	A	G	Allelic	205/265	0.43617	0.56383		644/804	0.444751	0.555249		0.7488	1	0.9658	0.107	0.7831	1.191
21	rs762178	A	G	Dominant	155/80	0.659574	0.340426		499/225	0.689227	0.310773		0.4204	1
21	rs762178	A	G	Recessive	50/185	0.212766	0.787234		145/579	0.200276	0.799724		0.7092	1
22	rs139884	A	G	Genotypic	36/108/91	0.153191	0.459574	0.387234	101/340/283	0.139503	0.469613	0.390884	0.8659	1
22	rs139884	A	G	CA Trend	180/290	0.382979	0.617021		542/906	0.374309	0.625691		0.7367	0.805976
22	rs139884	A	G	Allelic	180/290	0.382979	0.617021		542/906	0.374309	0.625691		0.7426	1	1.038	0.1093	0.8374	1.285
22	rs139884	A	G	Dominant	144/91	0.612766	0.387234		441/283	0.609116	0.390884		0.9388	1
22	rs139884	A	G	Recessive	36/199	0.153191	0.846809		101/623	0.139503	0.860497		0.5931	1
22	rs147334218	A	G	Genotypic	0/1/234	0	0.00425532	0.995745	0/6/717	0	0.00829876	0.991701	1	1
22	rs147334218	A	G	CA Trend	1/469	0.00212766	0.997872		6/1440	0.00414938	0.995851		0.5272	0.805976
22	rs147334218	A	G	Allelic	1/469	0.00212766	0.997872		6/1440	0.00414938	0.995851		1	1	0.5117	1.081	0.06145	4.261
22	rs147334218	A	G	Dominant	1/234	0.00425532	0.995745		6/717	0.00829876	0.991701		1	1
22	rs147334218	A	G	Recessive	0/235	0	1		0/723	0	1		1	1
22	rs149435516	A	G	Genotypic	1/20/211	0.00431034	0.0862069	0.909483	3/74/643	0.00416667	0.102778	0.893056	0.8004	1
22	rs149435516	A	G	CA Trend	22/442	0.0474138	0.952586		80/1360	0.0555556	0.944444		0.5037	0.805976
22	rs149435516	A	G	Allelic	22/442	0.0474138	0.952586		80/1360	0.0555556	0.944444		0.5545	1	0.8462	0.2469	0.5216	1.373
22	rs149435516	A	G	Dominant	21/211	0.0905172	0.909483		77/643	0.106944	0.893056		0.5355	1
22	rs149435516	A	G	Recessive	1/231	0.00431034	0.99569		3/717	0.00416667	0.995833		1	1
22	rs148688873	C	A	Genotypic	0/9/226	0	0.0382979	0.961702	0/41/683	0	0.0566298	0.94337	0.3143	1
22	rs148688873	C	A	CA Trend	9/461	0.0191489	0.980851		41/1407	0.0283149	0.971685		0.272	0.805976
22	rs148688873	C	A	Allelic	9/461	0.0191489	0.980851		41/1407	0.0283149	0.971685		0.3209	1	0.67	0.372	0.3232	1.389
22	rs148688873	C	A	Dominant	9/226	0.0382979	0.961702		41/683	0.0566298	0.94337		0.3143	1
22	rs148688873	C	A	Recessive	0/235	0	1		0/724	0	1		1	1

## Sheet: Power vs Endurance
CHR	SNP	A1	A2	TEST	Power	Power Alelles/Genotypes frequency			Endurance	Endurance Alleles/Genotypes frequency			P	FDR	OR	SE	L95	U95
11	rs2238001	C	T	Genotypic	4/51/131	0.0215054	0.274194	0.704301	4/49/168	0.0180995	0.221719	0.760181	0.4143	0.990167
				CA Trend	59/313	0.158602	0.841398		57/385	0.128959	0.871041		0.2269	0.604933
				Allelic	59/313	0.158602	0.841398		57/385	0.128959	0.871041		0.2294	0.721211	1.273	0.2007	0.8591	1.887
				Dominant	55/131	0.295699	0.704301		53/168	0.239819	0.760181		0.2164	0.848714
				Recessive	4/182	0.0215054	0.978495		4/217	0.0180995	0.9819		1	1
11	rs198459	A	G	Genotypic	5/50/131	0.0268817	0.268817	0.704301	7/54/160	0.0316742	0.244344	0.723982	0.844	1
				CA Trend	60/312	0.16129	0.83871		68/374	0.153846	0.846154		0.7752	0.9026
				Allelic	60/312	0.16129	0.83871		68/374	0.153846	0.846154		0.7729	1	1.058	0.193	0.7246	1.544
				Dominant	55/131	0.295699	0.704301		61/160	0.276018	0.723982		0.6613	0.955211
				Recessive	5/181	0.0268817	0.973118		7/214	0.0316742	0.968326		1	1
11	rs149803	G	C	Genotypic	9/66/111	0.0483871	0.354839	0.596774	10/82/129	0.0452489	0.371041	0.58371	0.9256	1
		G	C	CA Trend	84/288	0.225806	0.774194		102/340	0.230769	0.769231		0.8645	0.9026
		G	C	Allelic	84/288	0.225806	0.774194		102/340	0.230769	0.769231		0.9332	1	0.9722	0.1677	0.6999	1.351
		G	C	Dominant	75/111	0.403226	0.596774		92/129	0.41629	0.58371		0.8398	0.992964
		G	C	Recessive	9/177	0.0483871	0.951613		10/211	0.0452489	0.954751		1	1
11	rs174528	C	T	Genotypic	22/82/82	0.11828	0.44086	0.44086	22/95/104	0.0995475	0.429864	0.470588	0.7575	1
		C	T	CA Trend	126/246	0.33871	0.66129		139/303	0.31448	0.68552		0.4645	0.6981
		C	T	Allelic	126/246	0.33871	0.66129		139/303	0.31448	0.68552		0.4993	0.721211	1.117	0.15	0.8321	1.498
		C	T	Dominant	104/82	0.55914	0.44086		117/104	0.529412	0.470588		0.6176	0.955211
		C	T	Recessive	22/164	0.11828	0.88172		22/199	0.0995475	0.900452		0.6313	1
11	rs144177087	G	C	Genotypic	0/3/183	0	0.016129	0.983871	0/4/217	0	0.0180995	0.9819	1	1
		G	C	CA Trend	3/369	0.00806452	0.991935		4/438	0.00904977	0.99095		0.8789	0.9026
		G	C	Allelic	3/369	0.00806452	0.991935		4/438	0.00904977	0.99095		1	1	0.8902	0.767	0.198	4.003
		G	C	Dominant	3/183	0.016129	0.983871		4/217	0.0180995	0.9819		1	1
		G	C	Recessive	0/186	0	1		0/221	0	1		1	1
11	rs7943728	A	G	Genotypic	4/38/144	0.0215054	0.204301	0.774194	6/52/163	0.0271493	0.235294	0.737557	0.7306	1
		A	G	CA Trend	46/326	0.123656	0.876344		64/378	0.144796	0.855204		0.392	0.6981
		A	G	Allelic	46/326	0.123656	0.876344		64/378	0.144796	0.855204		0.4111	0.721211	0.8334	0.2076	0.5549	1.252
		A	G	Dominant	42/144	0.225806	0.774194		58/163	0.262443	0.737557		0.4199	0.848714
		A	G	Recessive	4/182	0.0215054	0.978495		6/215	0.0271493	0.972851		0.7601	1
11	rs61747222	A	G	Genotypic	0/12/173	0	0.0648649	0.935135	1/21/199	0.00452489	0.0950226	0.900452	0.3175	0.990167
11	rs61747222	A	G	CA Trend	12/358	0.0324324	0.967568		23/419	0.0520362	0.947964		0.1738	0.604933
11	rs61747222	A	G	Allelic	12/358	0.0324324	0.967568		23/419	0.0520362	0.947964		0.2243	0.721211	0.6106	0.3633	0.2996	1.245
11	rs61747222	A	G	Dominant	12/173	0.0648649	0.935135		22/199	0.0995475	0.900452		0.2804	0.848714
11	rs61747222	A	G	Recessive	0/185	0	1		1/220	0.00452489	0.995475		1	1
11	rs35113793	A	G	Genotypic	0/1/185	0	0.00537634	0.994624	0/1/220	0	0.00452489	0.995475	1	1
11	rs35113793	A	G	CA Trend	1/371	0.00268817	0.997312		1/441	0.00226244	0.997738		0.9026	0.9026
11	rs35113793	A	G	Allelic	1/371	0.00268817	0.997312		1/441	0.00226244	0.997738		1	1	1.189	1.416	0.0741	19.07
11	rs35113793	A	G	Dominant	1/185	0.00537634	0.994624		1/220	0.00452489	0.995475		1	1
11	rs35113793	A	G	Recessive	0/186	0	1		0/221	0	1		1	1
21	rs762178	A	G	Genotypic	38/94/54	0.204301	0.505376	0.290323	45/101/75	0.20362	0.457014	0.339367	0.5357	0.994871
21	rs762178	A	G	CA Trend	170/202	0.456989	0.543011		191/251	0.432127	0.567873		0.4833	0.6981
21	rs762178	A	G	Allelic	170/202	0.456989	0.543011		191/251	0.432127	0.567873		0.4799	0.721211	1.106	0.1416	0.8379	1.46
21	rs762178	A	G	Dominant	132/54	0.709677	0.290323		146/75	0.660633	0.339367		0.3359	0.848714
21	rs762178	A	G	Recessive	38/148	0.204301	0.795699		45/176	0.20362	0.79638		1	1
22	rs139884	A	G	Genotypic	33/77/76	0.177419	0.413978	0.408602	21/107/93	0.0950226	0.484163	0.420814	0.04387	0.57031
22	rs139884	A	G	CA Trend	143/229	0.384409	0.615591		149/293	0.337104	0.662896		0.1646	0.604933
22	rs139884	A	G	Allelic	143/229	0.384409	0.615591		149/293	0.337104	0.662896		0.1642	0.721211	1.228	0.1466	0.9213	1.637
22	rs139884	A	G	Dominant	110/76	0.591398	0.408602		128/93	0.579186	0.420814		0.8402	0.992964
22	rs139884	A	G	Recessive	33/153	0.177419	0.822581		21/200	0.0950226	0.904977		0.01852	0.24076
22	rs147334218	A	G	Genotypic	0/1/185	0	0.00537634	0.994624	0/0/221	0	0	1	0.457	0.990167
22	rs147334218	A	G	CA Trend	1/371	0.00268817	0.997312		0/442	0	1		0.2751	0.604933
22	rs147334218	A	G	Allelic	1/371	0.00268817	0.997312		0/442	0	1		0.457	0.721211	NA	NA	NA	NA
22	rs147334218	A	G	Dominant	1/185	0.00537634	0.994624		0/221	0	1		0.457	0.848714
22	rs147334218	A	G	Recessive	0/186	0	1		0/221	0	1		1	1
22	rs149435516	A	G	Genotypic	1/18/167	0.00537634	0.0967742	0.897849	1/13/207	0.00452489	0.0588235	0.936652	0.3166	0.990167
22	rs149435516	A	G	CA Trend	20/352	0.0537634	0.946237		15/427	0.0339367	0.966063		0.1802	0.604933
22	rs149435516	A	G	Allelic	20/352	0.0537634	0.946237		15/427	0.0339367	0.966063		0.1703	0.721211	1.617	0.3491	0.816	3.206
22	rs149435516	A	G	Dominant	19/167	0.102151	0.897849		14/207	0.0633484	0.936652		0.2015	0.848714
22	rs149435516	A	G	Recessive	1/185	0.00537634	0.994624		1/220	0.00452489	0.995475		1	1
22	rs148688873	C	A	Genotypic	0/8/178	0	0.0430108	0.956989	0/15/206	0	0.0678733	0.932127	0.3892	0.990167
22	rs148688873	C	A	CA Trend	8/364	0.0215054	0.978495		15/427	0.0339367	0.966063		0.2792	0.604933
22	rs148688873	C	A	Allelic	8/364	0.0215054	0.978495		15/427	0.0339367	0.966063		0.3963	0.721211	0.6256	0.4436	0.2623	1.492
22	rs148688873	C	A	Dominant	8/178	0.0430108	0.956989		15/206	0.0678733	0.932127		0.3892	0.848714
22	rs148688873	C	A	Recessive	0/186	0	1		0/221	0	1		1	1

## Sheet: Martial arts vs Power
CHR	SNP	A1	A2	TEST	Martial arts	Martial arts Alleles/Genotypes frequency			Power	Power Alleles/Genotypes frequency			P	FDR	OR	SE	L95	U95
11	rs2238001	C	T	Genotypic	1/55/179	0.00425532	0.234043	0.761702	4/51/131	0.0215054	0.274194	0.704301	0.1636	1
11	rs2238001	C	T	CA Trend	57/413	0.121277	0.878723		59/313	0.158602	0.841398		0.1075	0.9673
11	rs2238001	C	T	Allelic	57/413	0.121277	0.878723		59/313	0.158602	0.841398		0.1312	1	0.7322	0.2003	0.4945	1.084
11	rs2238001	C	T	Dominant	56/179	0.238298	0.761702		55/131	0.295699	0.704301		0.2205	1
11	rs2238001	C	T	Recessive	1/234	0.00425532	0.995745		4/182	0.0215054	0.978495		0.1749	1
11	rs198459	A	G	Genotypic	5/71/159	0.0212766	0.302128	0.676596	5/50/131	0.0268817	0.268817	0.704301	0.7362	1
11	rs198459	A	G	CA Trend	81/389	0.17234	0.82766		60/312	0.16129	0.83871		0.6649	0.9673
11	rs198459	A	G	Allelic	81/389	0.17234	0.82766		60/312	0.16129	0.83871		0.7105	1	1.083	0.1865	0.7512	1.561
11	rs198459	A	G	Dominant	76/159	0.323404	0.676596		55/131	0.295699	0.704301		0.5964	1
11	rs198459	A	G	Recessive	5/230	0.0212766	0.978723		5/181	0.0268817	0.973118		0.7553	1
11	rs149803	G	C	Genotypic	13/84/138	0.0553191	0.357447	0.587234	9/66/111	0.0483871	0.354839	0.596774	0.9441	1
11	rs149803	G	C	CA Trend	110/360	0.234043	0.765957		84/288	0.225806	0.774194		0.7776	0.9673
11	rs149803	G	C	Allelic	110/360	0.234043	0.765957		84/288	0.225806	0.774194		0.8051	1	1.048	0.1651	0.7581	1.448
11	rs149803	G	C	Dominant	97/138	0.412766	0.587234		75/111	0.403226	0.596774		0.9205	1
11	rs149803	G	C	Recessive	13/222	0.0553191	0.944681		9/177	0.0483871	0.951613		0.8278	1
11	rs174528	C	T	Genotypic	30/113/92	0.12766	0.480851	0.391489	22/82/82	0.11828	0.44086	0.44086	0.6033	1
11	rs174528	C	T	CA Trend	173/297	0.368085	0.631915		126/246	0.33871	0.66129		0.3737	0.9673
11	rs174528	C	T	Allelic	173/297	0.368085	0.631915		126/246	0.33871	0.66129		0.3851	1	1.137	0.1454	0.8552	1.512
11	rs174528	C	T	Dominant	143/92	0.608511	0.391489		104/82	0.55914	0.44086		0.3203	1
11	rs174528	C	T	Recessive	30/205	0.12766	0.87234		22/164	0.11828	0.88172		0.8816	1
11	rs144177087	G	C	Genotypic	0/4/231	0	0.0170213	0.982979	0/3/183	0	0.016129	0.983871	1	1
11	rs144177087	G	C	CA Trend	4/466	0.00851064	0.991489		3/369	0.00806452	0.991935		0.9433	0.9673
11	rs144177087	G	C	Allelic	4/466	0.00851064	0.991489		3/369	0.00806452	0.991935		1	1	1.056	0.7669	0.2348	4.747
11	rs144177087	G	C	Dominant	4/231	0.0170213	0.982979		3/183	0.016129	0.983871		1	1
11	rs144177087	G	C	Recessive	0/235	0	1		0/186	0	1		1	1
11	rs7943728	A	G	Genotypic	5/56/174	0.0212766	0.238298	0.740426	4/38/144	0.0215054	0.204301	0.774194	0.6897	1
11	rs7943728	A	G	CA Trend	66/404	0.140426	0.859574		46/326	0.123656	0.876344		0.4836	0.9673
11	rs7943728	A	G	Allelic	66/404	0.140426	0.859574		46/326	0.123656	0.876344		0.54	1	1.158	0.206	0.7732	1.734
11	rs7943728	A	G	Dominant	61/174	0.259574	0.740426		42/144	0.225806	0.774194		0.4935	1
11	rs7943728	A	G	Recessive	5/230	0.0212766	0.978723		4/182	0.0215054	0.978495		1	1
11	rs61747222	A	G	Genotypic	1/15/219	0.00425532	0.0638298	0.931915	0/12/173	0	0.0648649	0.935135	1	1
11	rs61747222	A	G	CA Trend	17/453	0.0361702	0.96383		12/358	0.0324324	0.967568		0.7722	0.9673
11	rs61747222	A	G	Allelic	17/453	0.0361702	0.96383		12/358	0.0324324	0.967568		0.8503	1	1.12	0.3836	0.5279	2.375
11	rs61747222	A	G	Dominant	16/219	0.0680851	0.931915		12/173	0.0648649	0.935135		1	1
11	rs61747222	A	G	Recessive	1/234	0.00425532	0.995745		0/185	0	1		1	1
11	rs35113793	A	G	Genotypic	0/0/235	0	0	1	0/1/185	0	0.00537634	0.994624	0.4418	1
11	rs35113793	A	G	CA Trend	0/470	0	1		1/371	0.00268817	0.997312		0.2604	0.9673
11	rs35113793	A	G	Allelic	0/470	0	1		1/371	0.00268817	0.997312		0.4418	1	0	inf	0	nan
11	rs35113793	A	G	Dominant	0/235	0	1		1/185	0.00537634	0.994624		0.4418	1
11	rs35113793	A	G	Recessive	0/235	0	1		0/186	0	1		1	1
21	rs762178	A	G	Genotypic	50/105/80	0.212766	0.446809	0.340426	38/94/54	0.204301	0.505376	0.290323	0.4454	1
21	rs762178	A	G	CA Trend	205/265	0.43617	0.56383		170/202	0.456989	0.543011		0.5545	0.9673
21	rs762178	A	G	Allelic	205/265	0.43617	0.56383		170/202	0.456989	0.543011		0.5766	1	0.9192	0.1396	0.6992	1.208
21	rs762178	A	G	Dominant	155/80	0.659574	0.340426		132/54	0.709677	0.290323		0.2932	1
21	rs762178	A	G	Recessive	50/185	0.212766	0.787234		38/148	0.204301	0.795699		0.9041	1
22	rs139884	A	G	Genotypic	36/108/91	0.153191	0.459574	0.387234	33/77/76	0.177419	0.413978	0.408602	0.6034	1
22	rs139884	A	G	CA Trend	180/290	0.382979	0.617021		143/229	0.384409	0.615591		0.9673	0.9673
22	rs139884	A	G	Allelic	180/290	0.382979	0.617021		143/229	0.384409	0.615591		1	1	0.994	0.1427	0.7515	1.315
22	rs139884	A	G	Dominant	144/91	0.612766	0.387234		110/76	0.591398	0.408602		0.6887	1
22	rs139884	A	G	Recessive	36/199	0.153191	0.846809		33/153	0.177419	0.822581		0.5107	1
22	rs147334218	A	G	Genotypic	0/1/234	0	0.00425532	0.995745	0/1/185	0	0.00537634	0.994624	1	1
22	rs147334218	A	G	CA Trend	1/469	0.00212766	0.997872		1/371	0.00268817	0.997312		0.8681	0.9673
22	rs147334218	A	G	Allelic	1/469	0.00212766	0.997872		1/371	0.00268817	0.997312		1	1	0.791	1.416	0.04931	12.69
22	rs147334218	A	G	Dominant	1/234	0.00425532	0.995745		1/185	0.00537634	0.994624		1	1
22	rs147334218	A	G	Recessive	0/235	0	1		0/186	0	1		1	1
22	rs149435516	A	G	Genotypic	1/20/211	0.00431034	0.0862069	0.909483	1/18/167	0.00537634	0.0967742	0.897849	0.8684	1
22	rs149435516	A	G	CA Trend	22/442	0.0474138	0.952586		20/352	0.0537634	0.946237		0.6832	0.9673
22	rs149435516	A	G	Allelic	22/442	0.0474138	0.952586		20/352	0.0537634	0.946237		0.7507	1	0.876	0.3171	0.4705	1.631
22	rs149435516	A	G	Dominant	21/211	0.0905172	0.909483		19/167	0.102151	0.897849		0.7392	1
22	rs149435516	A	G	Recessive	1/231	0.00431034	0.99569		1/185	0.00537634	0.994624		1	1
22	rs148688873	C	A	Genotypic	0/9/226	0	0.0382979	0.961702	0/8/178	0	0.0430108	0.956989	0.8088	1
22	rs148688873	C	A	CA Trend	9/461	0.0191489	0.980851		8/364	0.0215054	0.978495		0.8073	0.9673
22	rs148688873	C	A	Allelic	9/461	0.0191489	0.980851		8/364	0.0215054	0.978495		0.8106	1	0.8883	0.4909	0.3394	2.325
22	rs148688873	C	A	Dominant	9/226	0.0382979	0.961702		8/178	0.0430108	0.956989		0.8088	1
22	rs148688873	C	A	Recessive	0/235	0	1		0/186	0	1		1	1

## Sheet: Martial arts vs Endurance
CHR	SNP	A1	A2	TEST	Martial arts	Martial arts Alleles/Genotypes frequency			Endurance	Endurance Alleles/Genotypes frequency			P	FDR	OR	SE	L95	U95
11	rs2238001	C	T	Genotypic	1/55/179	0.00425532	0.234043	0.761702	4/49/168	0.0180995	0.221719	0.760181	0.3884	1
11	rs2238001	C	T	CA Trend	57/413	0.121277	0.878723		57/385	0.128959	0.871041		0.7201	0.9302
11	rs2238001	C	T	Allelic	57/413	0.121277	0.878723		57/385	0.128959	0.871041		0.7642	1	0.9322	0.2003	0.6296	1.38
11	rs2238001	C	T	Dominant	56/179	0.238298	0.761702		53/168	0.239819	0.760181		1	1
11	rs2238001	C	T	Recessive	1/234	0.00425532	0.995745		4/217	0.0180995	0.9819		0.2031	1
11	rs198459	A	G	Genotypic	5/71/159	0.0212766	0.302128	0.676596	7/54/160	0.0316742	0.244344	0.723982	0.3355	1
11	rs198459	A	G	CA Trend	81/389	0.17234	0.82766		68/374	0.153846	0.846154		0.4496	0.7306
11	rs198459	A	G	Allelic	81/389	0.17234	0.82766		68/374	0.153846	0.846154		0.4742	0.899971	1.145	0.1797	0.8052	1.629
11	rs198459	A	G	Dominant	76/159	0.323404	0.676596		61/160	0.276018	0.723982		0.3069	0.79794
11	rs198459	A	G	Recessive	5/230	0.0212766	0.978723		7/214	0.0316742	0.968326		0.5662	1
11	rs149803	G	C	Genotypic	13/84/138	0.0553191	0.357447	0.587234	10/82/129	0.0452489	0.371041	0.58371	0.8525	1
11	rs149803	G	C	CA Trend	110/360	0.234043	0.765957		102/340	0.230769	0.769231		0.9059	0.9302
11	rs149803	G	C	Allelic	110/360	0.234043	0.765957		102/340	0.230769	0.769231		0.9376	1	1.019	0.1569	0.7489	1.385
11	rs149803	G	C	Dominant	97/138	0.412766	0.587234		92/129	0.41629	0.58371		1	1
11	rs149803	G	C	Recessive	13/222	0.0553191	0.944681		10/211	0.0452489	0.954751		0.6731	1
11	rs174528	C	T	Genotypic	30/113/92	0.12766	0.480851	0.391489	22/95/104	0.0995475	0.429864	0.470588	0.2152	0.932533
11	rs174528	C	T	CA Trend	173/297	0.368085	0.631915		139/303	0.31448	0.68552		0.08601	0.615829
11	rs174528	C	T	Allelic	173/297	0.368085	0.631915		139/303	0.31448	0.68552		0.09394	0.83044	1.27	0.1401	0.9648	1.671
11	rs174528	C	T	Dominant	143/92	0.608511	0.391489		117/104	0.529412	0.470588		0.08973	0.79794
11	rs174528	C	T	Recessive	30/205	0.12766	0.87234		22/199	0.0995475	0.900452		0.3786	1
11	rs144177087	G	C	Genotypic	0/4/231	0	0.0170213	0.982979	0/4/217	0	0.0180995	0.9819	1	1
11	rs144177087	G	C	CA Trend	4/466	0.00851064	0.991489		4/438	0.00904977	0.99095		0.9302	0.9302
11	rs144177087	G	C	Allelic	4/466	0.00851064	0.991489		4/438	0.00904977	0.99095		1	1	0.9399	0.7102	0.2336	3.781
11	rs144177087	G	C	Dominant	4/231	0.0170213	0.982979		4/217	0.0180995	0.9819		1	1
11	rs144177087	G	C	Recessive	0/235	0	1		0/221	0	1		1	1
11	rs7943728	A	G	Genotypic	5/56/174	0.0212766	0.238298	0.740426	6/52/163	0.0271493	0.235294	0.737557	0.92	1
11	rs7943728	A	G	CA Trend	66/404	0.140426	0.859574		64/378	0.144796	0.855204		0.8526	0.9302
11	rs7943728	A	G	Allelic	66/404	0.140426	0.859574		64/378	0.144796	0.855204		0.8504	1	0.9649	0.1895	0.6656	1.399
11	rs7943728	A	G	Dominant	61/174	0.259574	0.740426		58/163	0.262443	0.737557		1	1
11	rs7943728	A	G	Recessive	5/230	0.0212766	0.978723		6/215	0.0271493	0.972851		0.7659	1
11	rs61747222	A	G	Genotypic	1/15/219	0.00425532	0.0638298	0.931915	1/21/199	0.00452489	0.0950226	0.900452	0.542	1
11	rs61747222	A	G	CA Trend	17/453	0.0361702	0.96383		23/419	0.0520362	0.947964		0.2558	0.615829
11	rs61747222	A	G	Allelic	17/453	0.0361702	0.96383		23/419	0.0520362	0.947964		0.2608	0.83044	0.6837	0.3269	0.3602	1.298
11	rs61747222	A	G	Dominant	16/219	0.0680851	0.931915		22/199	0.0995475	0.900452		0.2396	0.79794
11	rs61747222	A	G	Recessive	1/234	0.00425532	0.995745		1/220	0.00452489	0.995475		1	1
11	rs35113793	A	G	Genotypic	0/0/235	0	0	1	0/1/220	0	0.00452489	0.995475	0.4846	1
11	rs35113793	A	G	CA Trend	0/470	0	1		1/441	0.00226244	0.997738		0.3019	0.615829
11	rs35113793	A	G	Allelic	0/470	0	1		1/441	0.00226244	0.997738		0.4846	0.899971	0	inf	0	nan
11	rs35113793	A	G	Dominant	0/235	0	1		1/220	0.00452489	0.995475		0.4846	0.936186
11	rs35113793	A	G	Recessive	0/235	0	1		0/221	0	1		1	1
21	rs762178	A	G	Genotypic	50/105/80	0.212766	0.446809	0.340426	45/101/75	0.20362	0.457014	0.339367	0.9619	1
21	rs762178	A	G	CA Trend	205/265	0.43617	0.56383		191/251	0.432127	0.567873		0.9057	0.9302
21	rs762178	A	G	Allelic	205/265	0.43617	0.56383		191/251	0.432127	0.567873		0.9467	1	1.017	0.1337	0.7823	1.321
21	rs762178	A	G	Dominant	155/80	0.659574	0.340426		146/75	0.660633	0.339367		1	1
21	rs762178	A	G	Recessive	50/185	0.212766	0.787234		45/176	0.20362	0.79638		0.8187	1
22	rs139884	A	G	Genotypic	36/108/91	0.153191	0.459574	0.387234	21/107/93	0.0950226	0.484163	0.420814	0.1719	0.932533
22	rs139884	A	G	CA Trend	180/290	0.382979	0.617021		149/293	0.337104	0.662896		0.1448	0.615829
22	rs139884	A	G	Allelic	180/290	0.382979	0.617021		149/293	0.337104	0.662896		0.1676	0.83044	1.221	0.1383	0.9307	1.601
22	rs139884	A	G	Dominant	144/91	0.612766	0.387234		128/93	0.579186	0.420814		0.5041	0.936186
22	rs139884	A	G	Recessive	36/199	0.153191	0.846809		21/200	0.0950226	0.904977		0.06632	0.86216
22	rs147334218	A	G	Genotypic	0/1/234	0	0.00425532	0.995745	0/0/221	0	0	1	1	1
22	rs147334218	A	G	CA Trend	1/469	0.00212766	0.997872		0/442	0	1		0.3316	0.615829
22	rs147334218	A	G	Allelic	1/469	0.00212766	0.997872		0/442	0	1		1	1	NA	NA	NA	NA
22	rs147334218	A	G	Dominant	1/234	0.00425532	0.995745		0/221	0	1		1	1
22	rs147334218	A	G	Recessive	0/235	0	1		0/221	0	1		1	1
22	rs149435516	A	G	Genotypic	1/20/211	0.00431034	0.0862069	0.909483	1/13/207	0.00452489	0.0588235	0.936652	0.6409	1
22	rs149435516	A	G	CA Trend	22/442	0.0474138	0.952586		15/427	0.0339367	0.966063		0.322	0.615829
22	rs149435516	A	G	Allelic	22/442	0.0474138	0.952586		15/427	0.0339367	0.966063		0.3194	0.83044	1.417	0.3417	0.7253	2.768
22	rs149435516	A	G	Dominant	21/211	0.0905172	0.909483		14/207	0.0633484	0.936652		0.2964	0.79794
22	rs149435516	A	G	Recessive	1/231	0.00431034	0.99569		1/220	0.00452489	0.995475		1	1
22	rs148688873	C	A	Genotypic	0/9/226	0	0.0382979	0.961702	0/15/206	0	0.0678733	0.932127	0.2079	0.932533
22	rs148688873	C	A	CA Trend	9/461	0.0191489	0.980851		15/427	0.0339367	0.966063		0.1575	0.615829
22	rs148688873	C	A	Allelic	9/461	0.0191489	0.980851		15/427	0.0339367	0.966063		0.2142	0.83044	0.5557	0.427	0.2407	1.283
22	rs148688873	C	A	Dominant	9/226	0.0382979	0.961702		15/206	0.0678733	0.932127		0.2079	0.79794
22	rs148688873	C	A	Recessive	0/235	0	1		0/221	0	1		1	1

## Sheet: Achievements ALL
CHR SNP UNADJ GC BONF HOLM SIDAK_SS SIDAK_SD FDR_BH FDR_BY
11 rs174528 0.1576 0.1576 1 1 0.9884 0.9884 1 1
11 rs35113793 0.2385 0.2385 1 1 0.9992 0.9989 1 1
11 rs144177087 0.2876 0.2876 1 1 0.9999 0.9997 1 1
22 rs149435516 0.4433 0.4433 1 1 1 1 1 1
22 rs139884 0.4925 0.4925 1 1 1 1 1 1
22 rs147334218 0.5475 0.5475 1 1 1 1 1 1
22 rs148688873 0.6188 0.6188 1 1 1 1 1 1
21 rs762178 0.7146 0.7146 1 1 1 1 1 1
11 rs2238001 0.8323 0.8323 1 1 1 1 1 1
11 rs61747222 0.9329 0.9329 1 1 1 1 1 1
11 rs149803 0.9364 0.9364 1 1 1 1 1 1
11 rs7943728 0.9592 0.9592 1 1 1 1 1 1
11 rs198459 0.9891 0.9891 1 1 1 1 1 1
11 rs2286008 1 1 1 1 1 1 1 1
22 rs138500876 1 1 1 1 1 1 1 1
11 rs200370195 1 1 1 1 1 1 1 1
22 rs147817756 1 1 1 1 1 1 1 1
11 rs139124174 1 1 1 1 1 1 1 1
11 rs201384645 1 1 1 1 1 1 1 1
11 rs141597490 1 1 1 1 1 1 1 1
11 rs139799827 1 1 1 1 1 1 1 1
11 rs143059056 1 1 1 1 1 1 1 1
11 rs139188067 1 1 1 1 1 1 1 1
11 rs146348968 1 1 1 1 1 1 1 1
11 rs143799782 1 1 1 1 1 1 1 1
11 rs143144043 1 1 1 1 1 1 1 1

## Sheet: Achievements endurance
CHR SNP UNADJ GC BONF HOLM SIDAK_SS SIDAK_SD FDR_BH FDR_BY
11 rs61747222 0.1258 0.1258 1 1 0.9696 0.9696 1 1
11 rs174528 0.1486 0.1486 1 1 0.9848 0.9821 1 1
11 rs144177087 0.2815 0.2815 1 1 0.9998 0.9996 1 1
11 rs2238001 0.3356 0.3356 1 1 1 0.9999 1 1
22 rs139884 0.4357 0.4357 1 1 1 1 1 1
21 rs762178 0.4438 0.4438 1 1 1 1 1 1
22 rs148688873 0.574 0.574 1 1 1 1 1 1
11 rs149803 0.8017 0.8017 1 1 1 1 1 1
11 rs7943728 0.812 0.812 1 1 1 1 1 1
11 rs198459 0.8737 0.8737 1 1 1 1 1 1
22 rs149435516 0.8825 0.8825 1 1 1 1 1 1
11 rs35113793 0.8883 0.8883 1 1 1 1 1 1
11 rs2286008 1 1 1 1 1 1 1 1
22 rs138500876 1 1 1 1 1 1 1 1
22 rs147334218 1 1 1 1 1 1 1 1
22 rs147817756 1 1 1 1 1 1 1 1
11 rs200370195 1 1 1 1 1 1 1 1
11 rs139124174 1 1 1 1 1 1 1 1
11 rs201384645 1 1 1 1 1 1 1 1
11 rs141597490 1 1 1 1 1 1 1 1
11 rs139799827 1 1 1 1 1 1 1 1
11 rs143059056 1 1 1 1 1 1 1 1
11 rs139188067 1 1 1 1 1 1 1 1
11 rs146348968 1 1 1 1 1 1 1 1
11 rs143799782 1 1 1 1 1 1 1 1
11 rs143144043 1 1 1 1 1 1 1 1

## Sheet: Achievements martial
CHR SNP UNADJ GC BONF HOLM SIDAK_SS SIDAK_SD FDR_BH FDR_BY
22 rs148688873 0.2546 0.2546 1 1 0.9995 0.9995 1 1
22 rs147334218 0.4679 0.4679 1 1 1 1 1 1
22 rs139884 0.5408 0.5408 1 1 1 1 1 1
11 rs7943728 0.6537 0.6537 1 1 1 1 1 1
21 rs762178 0.7104 0.7104 1 1 1 1 1 1
11 rs174528 0.7559 0.7559 1 1 1 1 1 1
11 rs61747222 0.7737 0.7737 1 1 1 1 1 1
11 rs198459 0.8238 0.8238 1 1 1 1 1 1
11 rs144177087 0.8282 0.8282 1 1 1 1 1 1
11 rs2238001 0.9229 0.9229 1 1 1 1 1 1
22 rs149435516 0.938 0.938 1 1 1 1 1 1
11 rs149803 0.9568 0.9568 1 1 1 1 1 1
11 rs2286008 1 1 1 1 1 1 1 1
22 rs138500876 1 1 1 1 1 1 1 1
11 rs200370195 1 1 1 1 1 1 1 1
22 rs147817756 1 1 1 1 1 1 1 1
11 rs139124174 1 1 1 1 1 1 1 1
11 rs35113793 1 1 1 1 1 1 1 1
11 rs201384645 1 1 1 1 1 1 1 1
11 rs139799827 1 1 1 1 1 1 1 1
11 rs141597490 1 1 1 1 1 1 1 1
11 rs143144043 1 1 1 1 1 1 1 1
11 rs143799782 1 1 1 1 1 1 1 1
11 rs143059056 1 1 1 1 1 1 1 1
11 rs139188067 1 1 1 1 1 1 1 1
11 rs146348968 1 1 1 1 1 1 1 1

[truncated: 1 more sheets: Achievements power]
