# Supplementary material for: Common Myelin Regulatory Factor Gene Variants Predisposing to Excellence in Sports
Source: Genes (Basel). 2021 Feb 11;12(2):262. doi: 10.3390/genes12020262 (PMC7917663; doi:10.3390/genes12020262)
Supplement: Supplementary file 1 [file genes-12-00262-s001.zip › File S2.xlsx]

## Sheet: Athletes vs Control
CHR	SNP	A1	A2	TEST	AFF	UNAFF	P	FDR
11	MYRF_rs174528	C	T	GENO	27/104/124	36/123/121	0.4348	0.7874483
11	MYRF_rs174528	C	T	TREND	158/352	195/365	0.1907	0.7874483
11	MYRF_rs174528	C	T	ALLELIC	158/352	195/365	0.1932	0.7874483
11	MYRF_rs174528	C	T	DOM	131/124	159/121	0.2244	0.7874483
11	MYRF_rs174528	C	T	REC	27/228	36/244	0.4245	0.7874483
11	MYRF_rs198459	A	G	GENO	8/63/184	5/69/207	0.6197	0.8051111
11	MYRF_rs198459	A	G	TREND	79/431	79/483	0.5128	0.7874483
11	MYRF_rs198459	A	G	ALLELIC	79/431	79/483	0.5462	0.7874483
11	MYRF_rs198459	A	G	DOM	71/184	74/207	0.6983	0.8051111
11	MYRF_rs198459	A	G	REC	8/247	5/276	0.4022	0.7874483
11	MYRF_rs2238001	C	T	GENO	7/55/193	8/65/208	0.9339	0.9830526
11	MYRF_rs2238001	C	T	TREND	69/441	81/481	0.6873	0.8051111
11	MYRF_rs2238001	C	T	ALLELIC	69/441	81/481	0.7246	0.8051111
11	MYRF_rs2238001	C	T	DOM	62/193	73/208	0.6908	0.8051111
11	MYRF_rs2238001	C	T	REC	7/248	8/273	1	1
11	MYRF_rs7943728	A	G	GENO	6/49/200	3/69/209	0.189	0.7874483
11	MYRF_rs7943728	A	G	TREND	61/449	75/487	0.4978	0.7874483
11	MYRF_rs7943728	A	G	ALLELIC	61/449	75/487	0.5209	0.7874483
11	MYRF_rs7943728	A	G	DOM	55/200	72/209	0.3092	0.7874483
11	MYRF_rs7943728	A	G	REC	6/249	3/278	0.3206	0.7874483
11	MYRF_rs61747222	A	G	GENO	1/16/230	0/29/252	0.1023	0.7874483
11	MYRF_rs61747222	A	G	TREND	18/476	29/533	0.2327	0.7874483
11	MYRF_rs61747222	A	G	ALLELIC	18/476	29/533	0.2952	0.7874483
11	MYRF_rs61747222	A	G	DOM	17/230	29/252	0.1683	0.7874483
11	MYRF_rs61747222	A	G	REC	1/246	0/281	0.4678	0.7874483
11	MYRF_rs149803	G	C	GENO	13/96/142	11/98/172	0.5026	0.7874483
11	MYRF_rs149803	G	C	TREND	122/380	120/442	0.2427	0.7874483
11	MYRF_rs149803	G	C	ALLELIC	122/380	120/442	0.272	0.7874483
11	MYRF_rs149803	G	C	DOM	109/142	109/172	0.2902	0.7874483
11	MYRF_rs149803	G	C	REC	13/238	11/270	0.5343	0.7874483
22	SOX10_rs139884	A	G	GENO	36/116/104	43/130/108	0.8588	0.9284324
22	SOX10_rs139884	A	G	TREND	188/324	216/346	0.5668	0.7874483
22	SOX10_rs139884	A	G	ALLELIC	188/324	216/346	0.5709	0.7874483
22	SOX10_rs139884	A	G	DOM	152/104	173/108	0.6586	0.8051111
22	SOX10_rs139884	A	G	REC	36/220	43/238	0.7157	0.8051111
22	SOX10_rs149435516	A	G	GENO	0/26/222	0/23/258	0.3718	0.7874483
22	SOX10_rs149435516	A	G	TREND	26/470	23/539	0.3628	0.7874483
22	SOX10_rs149435516	A	G	ALLELIC	26/470	23/539	0.3835	0.7874483
22	SOX10_rs149435516	A	G	DOM	26/222	23/258	0.3718	0.7874483
22	SOX10_rs149435516	A	G	REC	0/248	0/281	1	1

## Sheet: Power vs Control
CHR	SNP	A1	A2	TEST	AFF	UNAFF	P	FDR
11	MYRF_rs174528	C	T	GENO	11/30/40	36/123/121	0.5179	0.84225
11	MYRF_rs174528	C	T	TREND	52/110	195/365	0.5318	0.84225
11	MYRF_rs174528	C	T	ALLELIC	52/110	195/365	0.5729	0.84225
11	MYRF_rs174528	C	T	DOM	41/40	159/121	0.3746	0.84225
11	MYRF_rs174528	C	T	REC	1970-11-01	36/244	0.8525	0.9742857
11	MYRF_rs198459	A	G	GENO	2/24/55	5/69/207	0.5788	0.84225
11	MYRF_rs198459	A	G	TREND	28/134	79/483	0.303	0.84225
11	MYRF_rs198459	A	G	ALLELIC	28/134	79/483	0.3159	0.84225
11	MYRF_rs198459	A	G	DOM	26/55	74/207	0.325	0.84225
11	MYRF_rs198459	A	G	REC	1979-02-01	5/276	0.6558	0.84225
11	MYRF_rs2238001	C	T	GENO	3/20/57	8/65/208	0.7855	0.9241176
11	MYRF_rs2238001	C	T	TREND	26/134	81/481	0.5765	0.84225
11	MYRF_rs2238001	C	T	ALLELIC	26/134	81/481	0.6139	0.84225
11	MYRF_rs2238001	C	T	DOM	23/57	73/208	0.6674	0.84225
11	MYRF_rs2238001	C	T	REC	1977-03-01	8/273	0.7133	0.8646061
11	MYRF_rs7943728	A	G	GENO	2/18/61	3/69/209	0.5093	0.84225
11	MYRF_rs7943728	A	G	TREND	22/140	75/487	0.9372	1
11	MYRF_rs7943728	A	G	ALLELIC	22/140	75/487	1	1
11	MYRF_rs7943728	A	G	DOM	20/61	72/209	1	1
11	MYRF_rs7943728	A	G	REC	1979-02-01	3/278	0.3117	0.84225
11	MYRF_rs61747222	A	G	GENO	0/6/70	0/29/252	0.6655	0.84225
11	MYRF_rs61747222	A	G	TREND	6/146	29/533	0.5281	0.84225
11	MYRF_rs61747222	A	G	ALLELIC	6/146	29/533	0.6738	0.84225
11	MYRF_rs61747222	A	G	DOM	1970-06-01	29/252	0.6655	0.84225
11	MYRF_rs61747222	A	G	REC	0/76	0/281	1	1
11	MYRF_rs149803	G	C	GENO	5/32/42	11/98/172	0.368	0.84225
11	MYRF_rs149803	G	C	TREND	42/116	120/442	0.1567	0.84225
11	MYRF_rs149803	G	C	ALLELIC	42/116	120/442	0.163	0.84225
11	MYRF_rs149803	G	C	DOM	37/42	109/172	0.243	0.84225
11	MYRF_rs149803	G	C	REC	1974-05-01	11/270	0.3591	0.84225
22	SOX10_rs139884	A	G	GENO	10/35/36	43/130/108	0.6205	0.84225
22	SOX10_rs139884	A	G	TREND	55/107	216/346	0.3053	0.84225
22	SOX10_rs139884	A	G	ALLELIC	55/107	216/346	0.3122	0.84225
22	SOX10_rs139884	A	G	DOM	45/36	173/108	0.3677	0.84225
22	SOX10_rs139884	A	G	REC	1971-10-01	43/238	0.5948	0.84225
22	SOX10_rs149435516	A	G	GENO	0/9/70	0/23/258	0.375	0.84225
22	SOX10_rs149435516	A	G	TREND	9/149	23/539	0.3761	0.84225
22	SOX10_rs149435516	A	G	ALLELIC	9/149	23/539	0.3851	0.84225
22	SOX10_rs149435516	A	G	DOM	1970-09-01	23/258	0.375	0.84225
22	SOX10_rs149435516	A	G	REC	0/79	0/281	1	1

## Sheet: Endurance vs Control
CHR	SNP	A1	A2	TEST	AFF	UNAFF	P	FDR
11	MYRF_rs174528	C	T	GENO	8/45/49	36/123/121	0.3781	1
11	MYRF_rs174528	C	T	TREND	61/143	195/365	0.2054	1
11	MYRF_rs174528	C	T	ALLELIC	61/143	195/365	0.2254	1
11	MYRF_rs174528	C	T	DOM	53/49	159/121	0.4172	1
11	MYRF_rs174528	C	T	REC	1994-08-01	36/244	0.207	1
11	MYRF_rs198459	A	G	GENO	2/19/80	5/69/207	0.4733	1
11	MYRF_rs198459	A	G	TREND	23/179	79/483	0.3395	1
11	MYRF_rs198459	A	G	ALLELIC	23/179	79/483	0.3987	1
11	MYRF_rs198459	A	G	DOM	21/80	74/207	0.2864	1
11	MYRF_rs198459	A	G	REC	1999-02-01	5/276	1	1
11	MYRF_rs2238001	C	T	GENO	2/23/77	8/65/208	1	1
11	MYRF_rs2238001	C	T	TREND	27/177	81/481	0.6864	1
11	MYRF_rs2238001	C	T	ALLELIC	27/177	81/481	0.7258	1
11	MYRF_rs2238001	C	T	DOM	25/77	73/208	0.8947	1
11	MYRF_rs2238001	C	T	REC	2/100	8/273	1	1
11	MYRF_rs7943728	A	G	GENO	2/15/84	3/69/209	0.06837	1
11	MYRF_rs7943728	A	G	TREND	19/183	75/487	0.14	1
11	MYRF_rs7943728	A	G	ALLELIC	19/183	75/487	0.1695	1
11	MYRF_rs7943728	A	G	DOM	17/84	72/209	0.0761	1
11	MYRF_rs7943728	A	G	REC	1999-02-01	3/278	0.611	1
11	MYRF_rs61747222	A	G	GENO	1991-08-01	0/29/252	0.2668	1
11	MYRF_rs61747222	A	G	TREND	10/190	29/533	0.9297	1
11	MYRF_rs61747222	A	G	ALLELIC	10/190	29/533	1	1
11	MYRF_rs61747222	A	G	DOM	1991-09-01	29/252	0.8465	1
11	MYRF_rs61747222	A	G	REC	1999-01-01	0/281	0.2625	1
11	MYRF_rs149803	G	C	GENO	4/36/60	11/98/172	0.9772	1
11	MYRF_rs149803	G	C	TREND	44/156	120/442	0.845	1
11	MYRF_rs149803	G	C	ALLELIC	44/156	120/442	0.8418	1
11	MYRF_rs149803	G	C	DOM	40/60	109/172	0.9051	1
11	MYRF_rs149803	G	C	REC	1996-04-01	11/270	1	1
22	SOX10_rs139884	A	G	GENO	17/49/36	43/130/108	0.8478	1
22	SOX10_rs139884	A	G	TREND	83/121	216/346	0.5756	1
22	SOX10_rs139884	A	G	ALLELIC	83/121	216/346	0.6153	1
22	SOX10_rs139884	A	G	DOM	66/36	173/108	0.6337	1
22	SOX10_rs139884	A	G	REC	17/85	43/238	0.7518	1
22	SOX10_rs149435516	A	G	GENO	0/7/90	0/23/258	1	1
22	SOX10_rs149435516	A	G	TREND	7/187	23/539	0.7609	1
22	SOX10_rs149435516	A	G	ALLELIC	7/187	23/539	1	1
22	SOX10_rs149435516	A	G	DOM	1990-07-01	23/258	1	1
22	SOX10_rs149435516	A	G	REC	0/97	0/281	1	1

## Sheet: Martial vs Control
CHR	SNP	A1	A2	TEST	AFF	UNAFF	P	FDR
11	MYRF_rs174528	C	T	GENO	8/29/35	36/123/121	0.7397	0.8966061
11	MYRF_rs174528	C	T	TREND	45/99	195/365	0.4289	0.6354286
11	MYRF_rs174528	C	T	ALLELIC	45/99	195/365	0.4325	0.6354286
11	MYRF_rs174528	C	T	DOM	37/35	159/121	0.4274	0.6354286
11	MYRF_rs174528	C	T	REC	1964-08-01	36/244	0.8422	0.9908235
11	MYRF_rs198459	A	G	GENO	4/20/49	5/69/207	0.1445	0.6043333
11	MYRF_rs198459	A	G	TREND	28/118	79/483	0.1275	0.6043333
11	MYRF_rs198459	A	G	ALLELIC	28/118	79/483	0.1529	0.6043333
11	MYRF_rs198459	A	G	DOM	24/49	74/207	0.3042	0.6354286
11	MYRF_rs198459	A	G	REC	1969-04-01	5/276	0.09138	0.6043333
11	MYRF_rs2238001	C	T	GENO	1959-12-02	8/65/208	0.4448	0.6354286
11	MYRF_rs2238001	C	T	TREND	16/130	81/481	0.2981	0.6354286
11	MYRF_rs2238001	C	T	ALLELIC	16/130	81/481	0.3442	0.6354286
11	MYRF_rs2238001	C	T	DOM	14/59	73/208	0.2856	0.6354286
11	MYRF_rs2238001	C	T	REC	1971-02-01	8/273	1	1
11	MYRF_rs7943728	A	G	GENO	2/16/55	3/69/209	0.4248	0.6354286
11	MYRF_rs7943728	A	G	TREND	20/126	75/487	0.9096	1
11	MYRF_rs7943728	A	G	ALLELIC	20/126	75/487	0.8921	1
11	MYRF_rs7943728	A	G	DOM	18/55	72/209	1	1
11	MYRF_rs7943728	A	G	REC	1971-02-01	3/278	0.275	0.6354286
11	MYRF_rs61747222	A	G	GENO	0/2/69	0/29/252	0.05822	0.6043333
11	MYRF_rs61747222	A	G	TREND	2/140	29/533	0.04623	0.6043333
11	MYRF_rs61747222	A	G	ALLELIC	2/140	29/533	0.06425	0.6043333
11	MYRF_rs61747222	A	G	DOM	1969-02-01	29/252	0.05822	0.6043333
11	MYRF_rs61747222	A	G	REC	0/71	0/281	1	1
11	MYRF_rs149803	G	C	GENO	4/28/40	11/98/172	0.5599	0.7465333
11	MYRF_rs149803	G	C	TREND	36/108	120/442	0.3375	0.6354286
11	MYRF_rs149803	G	C	ALLELIC	36/108	120/442	0.3681	0.6354286
11	MYRF_rs149803	G	C	DOM	32/40	109/172	0.4193	0.6354286
11	MYRF_rs149803	G	C	REC	1968-04-01	11/270	0.5182	0.7147586
22	SOX10_rs139884	A	G	GENO	9/32/32	43/130/108	0.7039	0.879875
22	SOX10_rs139884	A	G	TREND	50/96	216/346	0.3578	0.6354286
22	SOX10_rs139884	A	G	ALLELIC	50/96	216/346	0.3884	0.6354286
22	SOX10_rs139884	A	G	DOM	41/32	173/108	0.4221	0.6354286
22	SOX10_rs139884	A	G	REC	1964-09-01	43/238	0.583	0.7522581
22	SOX10_rs149435516	A	G	GENO	0/10/62	0/23/258	0.171	0.6043333
22	SOX10_rs149435516	A	G	TREND	10/134	23/539	0.138	0.6043333
22	SOX10_rs149435516	A	G	ALLELIC	10/134	23/539	0.1813	0.6043333
22	SOX10_rs149435516	A	G	DOM	1962-10-01	23/258	0.171	0.6043333
22	SOX10_rs149435516	A	G	REC	0/72	0/281	1	1

## Sheet: Endurance vs Power
	CHR	SNP	A1	A2	TEST	AFF	UNAFF	P	FDR
	11	MYRF_rs174528	C	T	GENO	11/30/40	8/45/49	0.3525	0.7925217
	11	MYRF_rs174528	C	T	TREND	52/110	61/143	0.6577	0.8486452
	11	MYRF_rs174528	C	T	ALLELIC	52/110	61/143	0.6509	0.8486452
	11	MYRF_rs174528	C	T	DOM	41/40	53/49	0.8825	1
	11	MYRF_rs174528	C	T	REC	1970-11-01	1994-08-01	0.2299	0.7925217
	11	MYRF_rs198459	A	G	GENO	2/24/55	2/19/80	0.2235	0.7925217
	11	MYRF_rs198459	A	G	TREND	28/134	23/179	0.1106	0.7925217
	11	MYRF_rs198459	A	G	ALLELIC	28/134	23/179	0.1287	0.7925217
	11	MYRF_rs198459	A	G	DOM	26/55	21/80	0.09098	0.7925217
	11	MYRF_rs198459	A	G	REC	1979-02-01	1999-02-01	1	1
	11	MYRF_rs2238001	C	T	GENO	3/20/57	2/23/77	0.7115	0.889375
	11	MYRF_rs2238001	C	T	TREND	26/134	27/177	0.4297	0.7925217
	11	MYRF_rs2238001	C	T	ALLELIC	26/134	27/177	0.4557	0.7925217
	11	MYRF_rs2238001	C	T	DOM	23/57	25/77	0.6116	0.8486452
	11	MYRF_rs2238001	C	T	REC	1977-03-01	2/100	0.6554	0.8486452
	11	MYRF_rs7943728	A	G	GENO	2/18/61	2/15/84	0.3813	0.7925217
	11	MYRF_rs7943728	A	G	TREND	22/140	19/183	0.2311	0.7925217
	11	MYRF_rs7943728	A	G	ALLELIC	22/140	19/183	0.244	0.7925217
	11	MYRF_rs7943728	A	G	DOM	20/61	17/84	0.2004	0.7925217
	11	MYRF_rs7943728	A	G	REC	1979-02-01	1999-02-01	1	1
	11	MYRF_rs61747222	A	G	GENO	0/6/70	1991-08-01	1	1
	11	MYRF_rs61747222	A	G	TREND	6/146	10/190	0.6518	0.8486452
	11	MYRF_rs61747222	A	G	ALLELIC	6/146	10/190	0.7977	0.9669091
	11	MYRF_rs61747222	A	G	DOM	1970-06-01	1991-09-01	1	1
	11	MYRF_rs61747222	A	G	REC	0/76	1999-01-01	1	1
	11	MYRF_rs149803	G	C	GENO	5/32/42	4/36/60	0.561	0.8486452
	11	MYRF_rs149803	G	C	TREND	42/116	44/156	0.3035	0.7925217
	11	MYRF_rs149803	G	C	ALLELIC	42/116	44/156	0.3218	0.7925217
	11	MYRF_rs149803	G	C	DOM	37/42	40/60	0.3668	0.7925217
	11	MYRF_rs149803	G	C	REC	1974-05-01	1996-04-01	0.5106	0.84784
	22	SOX10_rs139884	A	G	GENO	10/35/36	17/49/36	0.4176	0.7925217
	22	SOX10_rs139884	A	G	TREND	55/107	83/121	0.1916	0.7925217
	22	SOX10_rs139884	A	G	ALLELIC	55/107	83/121	0.1944	0.7925217
	22	SOX10_rs139884	A	G	DOM	45/36	66/36	0.2257	0.7925217
	22	SOX10_rs139884	A	G	REC	1971-10-01	17/85	0.5299	0.84784
	22	SOX10_rs149435516	A	G	GENO	0/9/70	0/7/90	0.4313	0.7925217
	22	SOX10_rs149435516	A	G	TREND	9/149	7/187	0.3378	0.7925217
	22	SOX10_rs149435516	A	G	ALLELIC	9/149	7/187	0.4425	0.7925217
	22	SOX10_rs149435516	A	G	DOM	1970-09-01	1990-07-01	0.4313	0.7925217
	22	SOX10_rs149435516	A	G	REC	0/79	0/97	1	1

## Sheet: Martial arts vs Power
CHR	SNP	A1	A2	TEST	AFF	UNAFF	P	FDR
11	MYRF_rs174528	C	T	GENO	8/29/35	11/30/40	0.8758	1
11	MYRF_rs174528	C	T	TREND	45/99	52/110	0.8798	1
11	MYRF_rs174528	C	T	ALLELIC	45/99	52/110	0.9025	1
11	MYRF_rs174528	C	T	DOM	37/35	41/40	1	1
11	MYRF_rs174528	C	T	REC	1964-08-01	1970-11-01	0.8068	1
11	MYRF_rs198459	A	G	GENO	4/20/49	2/24/55	0.6937	1
11	MYRF_rs198459	A	G	TREND	28/118	28/134	0.673	1
11	MYRF_rs198459	A	G	ALLELIC	28/118	28/134	0.7676	1
11	MYRF_rs198459	A	G	DOM	24/49	26/55	1	1
11	MYRF_rs198459	A	G	REC	1969-04-01	1979-02-01	0.4234	1
11	MYRF_rs2238001	C	T	GENO	1959-12-02	3/20/57	0.3927	1
11	MYRF_rs2238001	C	T	TREND	16/130	26/134	0.2037	1
11	MYRF_rs2238001	C	T	ALLELIC	16/130	26/134	0.1882	1
11	MYRF_rs2238001	C	T	DOM	14/59	23/57	0.1893	1
11	MYRF_rs2238001	C	T	REC	1971-02-01	1977-03-01	1	1
11	MYRF_rs7943728	A	G	GENO	2/16/55	2/18/61	1	1
11	MYRF_rs7943728	A	G	TREND	20/126	22/140	0.9766	1
11	MYRF_rs7943728	A	G	ALLELIC	20/126	22/140	1	1
11	MYRF_rs7943728	A	G	DOM	18/55	20/61	1	1
11	MYRF_rs7943728	A	G	REC	1971-02-01	1979-02-01	1	1
11	MYRF_rs61747222	A	G	GENO	0/2/69	0/6/70	0.2777	1
11	MYRF_rs61747222	A	G	TREND	2/140	6/146	0.175	1
11	MYRF_rs61747222	A	G	ALLELIC	2/140	6/146	0.2846	1
11	MYRF_rs61747222	A	G	DOM	1969-02-01	1970-06-01	0.2777	1
11	MYRF_rs61747222	A	G	REC	0/71	0/76	1	1
11	MYRF_rs149803	G	C	GENO	4/28/40	5/32/42	0.9647	1
11	MYRF_rs149803	G	C	TREND	36/108	42/116	0.7491	1
11	MYRF_rs149803	G	C	ALLELIC	36/108	42/116	0.7932	1
11	MYRF_rs149803	G	C	DOM	32/40	37/42	0.8702	1
11	MYRF_rs149803	G	C	REC	1968-04-01	1974-05-01	1	1
22	SOX10_rs139884	A	G	GENO	9/32/32	10/35/36	1	1
22	SOX10_rs139884	A	G	TREND	50/96	55/107	0.957	1
22	SOX10_rs139884	A	G	ALLELIC	50/96	55/107	1	1
22	SOX10_rs139884	A	G	DOM	41/32	45/36	1	1
22	SOX10_rs139884	A	G	REC	1964-09-01	1971-10-01	1	1
22	SOX10_rs149435516	A	G	GENO	0/10/62	0/9/70	0.8067	1
22	SOX10_rs149435516	A	G	TREND	10/134	9/149	0.6441	1
22	SOX10_rs149435516	A	G	ALLELIC	10/134	9/149	0.8132	1
22	SOX10_rs149435516	A	G	DOM	1962-10-01	1970-09-01	0.8067	1
22	SOX10_rs149435516	A	G	REC	0/72	0/79	1	1

## Sheet: Martial arts vs Endurance
CHR	SNP	A1	A2	TEST	AFF	UNAFF	P	FDR
11	MYRF_rs174528	C	T	GENO	8/29/35	8/45/49	0.7647	0.9299429
11	MYRF_rs174528	C	T	TREND	45/99	61/143	0.7874	0.9299429
11	MYRF_rs174528	C	T	ALLELIC	45/99	61/143	0.8137	0.9299429
11	MYRF_rs174528	C	T	DOM	37/35	53/49	1	1
11	MYRF_rs174528	C	T	REC	23590	34547	0.5955	0.8517333
11	MYRF_rs198459	A	G	GENO	4/20/49	2/19/80	0.1747	0.5766316
11	MYRF_rs198459	A	G	TREND	28/118	23/179	0.05356	0.5766316
11	MYRF_rs198459	A	G	ALLELIC	28/118	23/179	0.04683	0.5766316
11	MYRF_rs198459	A	G	DOM	24/49	21/80	0.08137	0.5766316
11	MYRF_rs198459	A	G	REC	25294	36192	0.2392	0.5766316
11	MYRF_rs2238001	C	T	GENO	21886	2/23/77	0.6154	0.8517333
11	MYRF_rs2238001	C	T	TREND	16/130	27/177	0.5367	0.8256923
11	MYRF_rs2238001	C	T	ALLELIC	16/130	27/177	0.621	0.8517333
11	MYRF_rs2238001	C	T	DOM	14/59	25/77	0.4637	0.8256923
11	MYRF_rs2238001	C	T	REC	25965	2/100	1	1
11	MYRF_rs7943728	A	G	GENO	2/16/55	2/15/84	0.4983	0.8256923
11	MYRF_rs7943728	A	G	TREND	20/126	19/183	0.2333	0.5766316
11	MYRF_rs7943728	A	G	ALLELIC	20/126	19/183	0.2307	0.5766316
11	MYRF_rs7943728	A	G	DOM	18/55	17/84	0.2508	0.5766316
11	MYRF_rs7943728	A	G	REC	25965	36192	1	1
11	MYRF_rs61747222	A	G	GENO	0/2/69	33451	0.248	0.5766316
11	MYRF_rs61747222	A	G	TREND	2/140	10/190	0.0952	0.5766316
11	MYRF_rs61747222	A	G	ALLELIC	2/140	10/190	0.1327	0.5766316
11	MYRF_rs61747222	A	G	DOM	25235	33482	0.1249	0.5766316
11	MYRF_rs61747222	A	G	REC	0/71	36161	1	1
11	MYRF_rs149803	G	C	GENO	4/28/40	4/36/60	0.8025	0.9299429
11	MYRF_rs149803	G	C	TREND	36/108	44/156	0.5067	0.8256923
11	MYRF_rs149803	G	C	ALLELIC	36/108	44/156	0.5208	0.8256923
11	MYRF_rs149803	G	C	DOM	32/40	40/60	0.6388	0.8517333
11	MYRF_rs149803	G	C	REC	24929	35156	0.7212	0.9299429
22	SOX10_rs139884	A	G	GENO	9/32/32	17/49/36	0.5071	0.8256923
22	SOX10_rs139884	A	G	TREND	50/96	83/121	0.2251	0.5766316
22	SOX10_rs139884	A	G	ALLELIC	50/96	83/121	0.2641	0.5766316
22	SOX10_rs139884	A	G	DOM	41/32	66/36	0.2739	0.5766316
22	SOX10_rs139884	A	G	REC	23621	17/85	0.5201	0.8256923
22	SOX10_rs149435516	A	G	GENO	0/10/62	0/7/90	0.1975	0.5766316
22	SOX10_rs149435516	A	G	TREND	10/134	7/187	0.1539	0.5766316
22	SOX10_rs149435516	A	G	ALLELIC	10/134	7/187	0.2096	0.5766316
22	SOX10_rs149435516	A	G	DOM	22920	33055	0.1975	0.5766316
22	SOX10_rs149435516	A	G	REC	0/72	0/97	1	1
