# Supplementary material for: Common Myelin Regulatory Factor Gene Variants Predisposing to Excellence in Sports
Source: Genes (Basel). 2021 Feb 11;12(2):262. doi: 10.3390/genes12020262 (PMC7917663; doi:10.3390/genes12020262)
Supplement: Supplementary file 1 [file genes-12-00262-s001.zip › File S4.xlsx]

## Sheet: MDS study gr. vs val.gr 8SNP
FID	IID	SOL		C1	C2	C3
1	1K1	0	Power	-0.14605	0.000998601	-0.0902364
2	1K10	0	Power	0.0845557	0.0844588	0.0654838
3	1K101	0	Power	0.0835249	0.0207775	-0.0369218
4	1K102	0	Power	0.0808889	-0.0153426	-0.108273
5	1K104	0	Power	0.0808889	-0.0153426	-0.108273
6	1K107	0	Power	-0.0105831	-0.0408899	-0.148112
7	1K108	0	Power	0.00444249	-0.003792	-0.0744095
8	1K109	0	Power	-0.119522	0.0627165	0.0315086
9	1K110	0	Power	-0.235696	-0.115538	0.061338
10	1K111	0	Power	-0.240339	-0.0766491	0.170592
11	1K112	0	Power	-0.235696	-0.115538	0.061338
12	1K114	0	Power	0.00548234	0.0576967	0.0258098
13	1K116	0	Power	0.00453075	0.0469316	-0.128106
14	1K117	0	Power	0.00283243	-0.110617	-0.0229523
15	1K12	0	Power	0.0405477	0.00277274	0.234021
16	1K120	0	Power	-0.0367296	-0.0619897	0.130029
17	1K121	0	Power	-0.231191	0.0914541	0.0687485
18	1K122	0	Power	-0.0974476	0.118837	0.131938
19	1K123	0	Power	0.166032	-0.0744227	0.0683293
20	1K124	0	Power	0.00444249	-0.003792	-0.0744095
21	1K126	0	Power	0.283323	-0.118519	0.114082
22	1K127	0	Power	0.190373	0.114282	-0.0391669
23	1K128	0	Power	0.0134214	-0.0392193	0.0903756
24	1K129	0	Power	-0.0135151	0.0107666	-0.220739
25	1K13	0	Power	0.00101247	-0.154374	-0.0405871
26	1K130	0	Power	0.00444249	-0.003792	-0.0744095
27	1K132	0	Power	-0.0659166	-0.0692162	0.0356563
28	1K133	0	Power	0.159591	0.0452018	-0.000596062
29	1K136	0	Power	-0.111175	0.0372941	-0.0134494
30	1K139	0	Power	-0.210232	0.160014	0.0143206
31	1K14	0	Power	-0.153397	-0.142483	-0.0167838
32	1K141	0	Power	-0.119522	0.0627165	0.0315086
33	1K142	0	Power	-0.109863	0.0404242	-0.120963
34	1K143	0	Power	-0.0742464	0.0885336	-0.0578183
35	1K148	0	Power	0.0400123	0.129033	0.148149
36	1K149	0	Power	-0.127037	-0.0507443	0.0999119
37	1K15	0	Power	0.254705	0.133531	-0.0414207
38	1K150	0	Power	-0.0605657	0.0310106	-0.0185823
39	1K152	0	Power	-0.119522	0.0627165	0.0315086
40	1K153	0	Power	0.0400123	0.129033	0.148149
41	1K154	0	Power	-0.0105831	-0.0408899	-0.148112
42	1K155	0	Power	-0.156193	0.0336151	-0.0313488
43	1K157	0	Power	0.328228	-0.159541	0.118289
44	1K16	0	Power	-0.231191	0.0914541	0.0687485
45	1K161	0	Power	0.0405477	0.00277274	0.234021
46	1K162	0	Power	-0.0863484	0.00127871	-0.0815053
47	1K163	0	Power	0.0966307	-0.0312283	-0.148609
48	1K165	0	Power	-0.231191	0.0914541	0.0687485
49	1K166	0	Power	-0.0605657	0.0310106	-0.0185823
50	1K167	0	Power	-0.131026	0.106565	-0.0574315
51	1K168	0	Power	0.0835249	0.0207775	-0.0369218
52	1K169	0	Power	-0.0923099	-0.118218	-0.0231283
53	1K17	0	Power	0.00444249	-0.003792	-0.0744095
54	1K170	0	Power	0.226197	-0.0959489	0.0893665
55	1K171	0	Power	-0.0105831	-0.0408899	-0.148112
56	1K172	0	Power	0.283323	-0.118519	0.114082
57	1K176	0	Power	-0.0850713	-0.104648	0.0339762
58	1K178	0	Power	-0.0659166	-0.0692162	0.0356563
59	1K179	0	Power	-0.292821	-0.140394	0.0807804
60	1K18	0	Power	-0.269245	0.0996563	-0.0516657
61	1K180	0	Power	-0.0105831	-0.0408899	-0.148112
62	1K181	0	Power	-0.0128038	-0.166985	-0.0925167
63	1K189	0	Power	0.166032	-0.0744227	0.0683293
64	1K19	0	Power	0.0845557	0.0844588	0.0654838
65	1K193	0	Power	0.0808889	-0.0153426	-0.108273
66	1K197	0	Power	-0.0605657	0.0310106	-0.0185823
67	1K2	0	Power	-0.111175	0.0372941	-0.0134494
68	1K22	0	Power	-0.156193	0.0336151	-0.0313488
69	1K23	0	Power	0.00283243	-0.110617	-0.0229523
70	1K24	0	Power	-0.0128038	-0.166985	-0.0925167
71	1K25	0	Power	0.166032	-0.0744227	0.0683293
72	1K26	0	Power	-0.0605657	0.0310106	-0.0185823
73	1K27	0	Power	0.0845557	0.0844588	0.0654838
74	1K28	0	Power	0.065099	0.157289	0.194518
75	1K29	0	Power	0.0998481	0.079192	-0.0818239
76	1K30	0	Power	-0.0105831	-0.0408899	-0.148112
77	1K31	0	Power	0.0835249	0.0207775	-0.0369218
78	1K33	0	Power	0.191282	0.0971218	-0.0180674
79	1K34	0	Power	-0.0605657	0.0310106	-0.0185823
80	1K36	0	Power	-0.189321	-0.0606028	0.133921
81	1K38	0	Power	0.166032	-0.0744227	0.0683293
82	1K39	0	Power	0.166032	-0.0744227	0.0683293
83	1K40	0	Power	-0.0863484	0.00127871	-0.0815053
84	1K41	0	Power	-0.0378305	-0.0225434	0.159494
85	1K42	0	Power	0.0437737	0.197505	0.159486
86	1K43	0	Power	0.149835	0.169309	0.0873367
87	1K45	0	Power	0.191282	0.0971218	-0.0180674
88	1K46	0	Power	-0.117911	-0.0869181	0.0558649
89	1K47	0	Power	-0.0348036	0.0937559	0.0849477
90	1K5	0	Power	-0.0994145	0.0677895	-0.0626934
91	1K50	0	Power	0.166032	-0.0744227	0.0683293
92	1K51	0	Power	0.0400123	0.129033	0.148149
93	1K52	0	Power	0.0864031	-0.088886	0.0206784
94	1K53	0	Power	0.219244	0.0514135	0.00392945
95	1K54	0	Power	0.00101247	-0.154374	-0.0405871
96	1K57	0	Power	-0.0135151	0.0107666	-0.220739
97	1K58	0	Power	0.1296	0.101917	0.0901737
98	1K6	0	Power	0.166032	-0.0744227	0.0683293
99	1K61	0	Power	-0.164319	-0.0991156	0.0411929
100	1K62	0	Power	-0.203171	0.0642598	-0.0549834
101	1K65	0	Power	0.226197	-0.0959489	0.0893665
102	1K66	0	Power	-0.182854	0.105971	-0.0816542
103	1K68	0	Power	-0.0348036	0.0937559	0.0849477
104	1K69	0	Power	-0.119522	0.0627165	0.0315086
105	1K7	0	Power	-0.182854	0.105971	-0.0816542
106	1K71	0	Power	0.0845557	0.0844588	0.0654838
107	1K73	0	Power	0.159591	0.0452018	-0.000596062
108	1K74	0	Power	0.00280551	-0.021655	-0.108487
109	1K77	0	Power	-0.150811	0.0586911	0.0288409
110	1K78	0	Power	-0.14605	0.000998601	-0.0902364
111	1K79	0	Power	0.0150934	0.0562862	0.0209389
112	1K8	0	Power	0.115552	0.136531	-0.118286
113	1K82	0	Power	0.166032	-0.0744227	0.0683293
114	1K84	0	Power	0.00594032	0.262112	0.183053
115	1K87	0	Power	0.219244	0.0514135	0.00392945
116	1K9	0	Power	-0.122038	-0.126485	-0.0423054
117	1K97	0	Power	0.0872552	-0.0285675	0.137191
118	1K98	0	Power	0.00123441	0.0936788	-0.0890042
119	1K99	0	Power	0.104993	-0.12734	0.0146966
120	2K1	0	Power	-0.0605657	0.0310106	-0.0185823
121	2K10	0	Power	0.0872552	-0.0285675	0.137191
122	2K11	0	Power	0.00111971	0.0308145	-0.111693
123	2K12	0	Power	0.0872552	-0.0285675	0.137191
124	2K13	0	Power	-0.0183765	-0.221334	-0.128709
125	2K14	0	Power	0.0845557	0.0844588	0.0654838
126	2K22	0	Power	-0.0742464	0.0885336	-0.0578183
127	2K15	0	Power	0.219244	0.0514135	0.00392945
128	2K23	0	Power	0.0934115	0.00533861	-0.0608829
129	2K16	0	Power	-0.0348036	0.0937559	0.0849477
130	2K24	0	Power	-0.304104	0.27473	0.00713719
131	2K17	0	Power	0.167888	0.00821497	-0.0735114
132	2K25	0	Power	0.159591	0.0452018	-0.000596062
133	2K18	0	Power	0.00280551	-0.021655	-0.108487
134	2K26	0	Power	0.0872552	-0.0285675	0.137191
135	2K19	0	Power	-0.164319	-0.0991156	0.0411929
136	2K27	0	Power	0.0405477	0.00277274	0.234021
137	2K2	0	Power	-0.127037	-0.0507443	0.0999119
138	2K20	0	Power	0.00283243	-0.110617	-0.0229523
139	2K28	0	Power	0.00548234	0.0576967	0.0258098
140	2K21	0	Power	0.00153556	0.0964753	-0.174731
141	2K29	0	Power	-0.0605657	0.0310106	-0.0185823
142	2K3	0	Power	0.0998481	0.079192	-0.0818239
143	2K32	0	Power	0.104993	-0.12734	0.0146966
144	2K33	0	Power	0.00453075	0.0469316	-0.128106
145	2K34	0	Power	-0.131026	0.106565	-0.0574315
146	2K35	0	Power	-0.153397	-0.142483	-0.0167838
147	2K36	0	Power	0.00444249	-0.003792	-0.0744095
148	2K37	0	Power	0.00453075	0.0469316	-0.128106
149	2K38	0	Power	0.0400123	0.129033	0.148149
150	2K39	0	Power	-0.164319	-0.0991156	0.0411929
151	2K4	0	Power	-0.0105831	-0.0408899	-0.148112
152	2K40	0	Power	-0.0863484	0.00127871	-0.0815053
153	2K41	0	Power	-0.119522	0.0627165	0.0315086
154	2K42	0	Power	0.219244	0.0514135	0.00392945
155	2K43	0	Power	-0.0923099	-0.118218	-0.0231283
156	2K44	0	Power	-0.000122276	-0.199723	-0.0551619
157	2K45	0	Power	0.131224	-0.118069	0.0290143
158	2K46	0	Power	0.115552	0.136531	-0.118286
159	2K47	0	Power	-0.231191	0.0914541	0.0687485
160	2K48	0	Power	0.223679	0.1434	-0.176074
161	2K49	0	Power	0.00153556	0.0964753	-0.174731
162	2K5	0	Power	0.159591	0.0452018	-0.000596062
163	2K50	0	Power	0.0820955	0.0548379	0.00334827
164	2K51	0	Power	-0.0659166	-0.0692162	0.0356563
165	2K52	0	Power	0.219244	0.0514135	0.00392945
166	2K53	0	Power	0.0808889	-0.0153426	-0.108273
167	2K54	0	Power	0.00283243	-0.110617	-0.0229523
168	2K55	0	Power	-0.0863484	0.00127871	-0.0815053
169	2K56	0	Power	0.0470651	0.218812	0.1319
170	2K57	0	Power	-0.0105831	-0.0408899	-0.148112
171	2K58	0	Power	-0.242147	0.247937	-0.0444247
172	2K59	0	Power	0.226197	-0.0959489	0.0893665
173	2K6	0	Power	0.0511541	0.302222	0.133896
174	2K60	0	Power	0.00170032	0.0275321	-0.0396328
175	2K61	0	Power	0.167888	0.00821497	-0.0735114
176	2K62	0	Power	0.00444249	-0.003792	-0.0744095
177	2K63	0	Power	-0.231191	0.0914541	0.0687485
178	2K64	0	Power	-0.0863484	0.00127871	-0.0815053
179	2K65	0	Power	-0.119522	0.0627165	0.0315086
180	2K66	0	Power	-0.0863484	0.00127871	-0.0815053
181	2K67	0	Power	0.191282	0.0971218	-0.0180674
182	2K68	0	Power	0.0400123	0.129033	0.148149
183	2K69	0	Power	0.0835249	0.0207775	-0.0369218
184	2K7	0	Power	-0.0742464	0.0885336	-0.0578183
185	2K70	0	Power	0.159591	0.0452018	-0.000596062
186	2K71	0	Power	0.0610472	0.11646	0.12337
187	2K72	0	Power	0.283323	-0.118519	0.114082
188	2K73	0	Power	-0.0348036	0.0937559	0.0849477
189	2K74	0	Power	0.159591	0.0452018	-0.000596062
190	2K75	0	Power	-0.127037	-0.0507443	0.0999119
191	2K76	0	Power	0.0845557	0.0844588	0.0654838
192	2K77	0	Power	-0.0659166	-0.0692162	0.0356563
193	2K78	0	Power	0.00111971	0.0308145	-0.111693
194	2K79	0	Power	0.0864031	-0.088886	0.0206784
195	2K8	0	Power	0.173718	-0.130679	-0.000447589
196	2K80	0	Power	-0.0923099	-0.118218	-0.0231283
197	2K81	0	Power	-0.0128038	-0.166985	-0.0925167
198	2K82	0	Power	-0.0659166	-0.0692162	0.0356563
199	2K83	0	Power	-0.0105831	-0.0408899	-0.148112
200	2K84	0	Power	-0.0422093	0.17287	0.0623671
201	2K85	0	Power	0.0405477	0.00277274	0.234021
202	2K86	0	Power	-0.00311511	0.074473	-0.0689284
203	2K87	0	Power	0.226197	-0.0959489	0.0893665
204	2K88	0	Power	-0.0659166	-0.0692162	0.0356563
205	2K89	0	Power	-0.0659166	-0.0692162	0.0356563
206	2K9	0	Power	0.0437737	0.197505	0.159486
207	2K90	0	Power	0.0845557	0.0844588	0.0654838
208	2K91	0	Power	0.159591	0.0452018	-0.000596062
209	2K92	0	Power	-0.0348036	0.0937559	0.0849477
210	2K93	0	Power	0.276656	0.059012	0.0108946
211	2K94	0	Power	-0.119522	0.0627165	0.0315086
212	2K95	0	Power	0.00280551	-0.021655	-0.108487
213	3K1	0	Power	0.0835249	0.0207775	-0.0369218
214	3K10	0	Power	0.166032	-0.0744227	0.0683293
215	3K11	0	Power	0.159591	0.0452018	-0.000596062
216	3K12	0	Power	-0.0105831	-0.0408899	-0.148112
217	3K13	0	Power	0.0616475	0.073631	0.0487388
218	3K14	0	Power	0.00283243	-0.110617	-0.0229523
219	3K15	0	Power	0.100043	0.142602	0.0640867
220	3K16	0	Power	0.138142	0.171259	0.087853
221	3K17	0	Power	0.0150934	0.0562862	0.0209389
222	3K18	0	Power	0.191282	0.0971218	-0.0180674
223	3K19	0	Power	0.00283243	-0.110617	-0.0229523
224	3K2	0	Power	0.00283243	-0.110617	-0.0229523
225	3K20	0	Power	0.167888	0.00821497	-0.0735114
226	3K21	0	Power	0.166032	-0.0744227	0.0683293
227	3K22	0	Power	-0.156193	0.0336151	-0.0313488
228	3K23	0	Power	0.0835249	0.0207775	-0.0369218
229	3K24	0	Power	-0.114102	-0.0099762	-0.115754
230	3K25	0	Power	0.00101247	-0.154374	-0.0405871
231	3K26	0	Power	0.0845557	0.0844588	0.0654838
232	3K27	0	Power	0.0941919	0.0440048	-0.172105
233	3K28	0	Power	0.00280551	-0.021655	-0.108487
234	3K29	0	Power	0.159591	0.0452018	-0.000596062
235	3K3	0	Power	-0.0605657	0.0310106	-0.0185823
236	3K30	0	Power	-0.0659166	-0.0692162	0.0356563
237	3K31	0	Power	0.1296	0.101917	0.0901737
238	3K32	0	Power	0.0400123	0.129033	0.148149
239	3K33	0	Power	-0.18042	0.0768434	0.0504421
240	3K34	0	Power	0.276656	0.059012	0.0108946
241	3K35	0	Power	-0.150811	0.0586911	0.0288409
242	3K36	0	Power	0.19559	0.0584504	-0.109231
243	3K37	0	Power	-0.191434	0.0830894	-0.0580725
244	3K38	0	Power	0.0142307	-0.0467791	0.0813205
245	3K39	0	Power	-0.0742464	0.0885336	-0.0578183
246	3K4	0	Power	-0.11255	0.150041	-0.121366
247	3K40	0	Power	-0.0183765	-0.221334	-0.128709
248	3K41	0	Power	-0.0605657	0.0310106	-0.0185823
249	3K42	0	Power	-0.158509	-0.0806635	0.113687
250	3K43	0	Power	0.159591	0.0452018	-0.000596062
251	3K44	0	Power	0.131224	-0.118069	0.0290143
252	3K45	0	Power	0.00283243	-0.110617	-0.0229523
253	3K46	0	Power	0.226197	-0.0959489	0.0893665
254	3K47	0	Power	0.0998481	0.079192	-0.0818239
255	3K48	0	Power	0.159591	0.0452018	-0.000596062
256	3K49	0	Power	-0.0659166	-0.0692162	0.0356563
257	3K5	0	Power	-0.0978291	0.129183	-0.0850134
258	3K50	0	Power	-0.119522	0.0627165	0.0315086
259	3K51	0	Power	0.276656	0.059012	0.0108946
260	3K52	0	Power	0.166032	-0.0744227	0.0683293
261	3K53	0	Power	-0.0605657	0.0310106	-0.0185823
262	3K54	0	Power	-0.0863484	0.00127871	-0.0815053
263	3K55	0	Power	-0.0800916	0.0718407	-0.0397912
264	3K56	0	Power	0.0845557	0.0844588	0.0654838
265	3K57	0	Power	0.166032	-0.0744227	0.0683293
266	3K58	0	Power	0.166032	-0.0744227	0.0683293
267	3K59	0	Power	-0.119522	0.0627165	0.0315086
268	3K6	0	Power	-0.0863484	0.00127871	-0.0815053
269	3K60	0	Power	0.00444249	-0.003792	-0.0744095
270	3K61	0	Power	-0.164319	-0.0991156	0.0411929
271	3K7	0	Power	0.166032	-0.0744227	0.0683293
272	3K8	0	Power	0.00369369	-0.0524911	0.0913736
273	3K9	0	Power	-0.262411	0.18916	0.0249428
274	B1	0	Endurance	0.0150934	0.0562862	0.0209389
275	B10	0	Endurance	0.00444249	-0.003792	-0.0744095
276	B100	0	Endurance	0.173718	-0.130679	-0.000447589
277	B101	0	Endurance	0.0872552	-0.0285675	0.137191
278	B102	0	Endurance	-0.0135151	0.0107666	-0.220739
279	B103	0	Endurance	0.0872552	-0.0285675	0.137191
280	B104	0	Endurance	-0.235696	-0.115538	0.061338
281	B105	0	Endurance	0.102297	0.00821764	-0.0593459
282	B106	0	Endurance	-0.0863484	0.00127871	-0.0815053
283	B107	0	Endurance	-0.0128038	-0.166985	-0.0925167
284	B108	0	Endurance	-0.191235	0.0189967	-0.052574
285	B109	0	Endurance	-0.0605657	0.0310106	-0.0185823
286	B11	0	Endurance	-0.119522	0.0627165	0.0315086
287	B110	0	Endurance	-0.0605657	0.0310106	-0.0185823
288	B111	0	Endurance	-0.189321	-0.0606028	0.133921
289	B112	0	Endurance	-0.0923099	-0.118218	-0.0231283
290	B113	0	Endurance	-0.117911	-0.0869181	0.0558649
291	B114	0	Endurance	0.0142307	-0.0467791	0.0813205
292	B115	0	Endurance	-0.0659166	-0.0692162	0.0356563
293	B116	0	Endurance	-0.150774	0.113875	0.0230336
294	B117	0	Endurance	0.166032	-0.0744227	0.0683293
295	B118	0	Endurance	0.00111971	0.0308145	-0.111693
296	B119	0	Endurance	0.0900858	0.0632704	-0.06587
297	B12	0	Endurance	-0.0605657	0.0310106	-0.0185823
298	B120	0	Endurance	0.00101247	-0.154374	-0.0405871
299	B121	0	Endurance	-0.0850713	-0.104648	0.0339762
300	B122	0	Endurance	-0.127037	-0.0507443	0.0999119
301	B123	0	Endurance	0.00444249	-0.003792	-0.0744095
302	B124	0	Endurance	0.0872552	-0.0285675	0.137191
303	B125	0	Endurance	0.0835249	0.0207775	-0.0369218
304	B126	0	Endurance	-0.0742464	0.0885336	-0.0578183
305	B127	0	Endurance	0.166032	-0.0744227	0.0683293
306	B128	0	Endurance	-0.0605657	0.0310106	-0.0185823
307	B129	0	Endurance	0.106464	-0.0546409	0.158594
308	B13	0	Endurance	-0.0742464	0.0885336	-0.0578183
309	B130	0	Endurance	-0.0348036	0.0937559	0.0849477
310	B131	0	Endurance	-0.0923099	-0.118218	-0.0231283
311	B132	0	Endurance	0.283323	-0.118519	0.114082
312	B133	0	Endurance	-0.217768	0.170383	-0.117719
313	B134	0	Endurance	0.00444249	-0.003792	-0.0744095
314	B135	0	Endurance	-0.131026	0.106565	-0.0574315
315	B136	0	Endurance	-0.189321	-0.0606028	0.133921
316	B137	0	Endurance	0.236057	-0.161535	0.00329787
317	B138	0	Endurance	0.159591	0.0452018	-0.000596062
318	B139	0	Endurance	-0.0659166	-0.0692162	0.0356563
319	B14	0	Endurance	0.127834	0.019332	-0.0450975
320	B140	0	Endurance	0.127834	0.019332	-0.0450975
321	B141	0	Endurance	0.159591	0.0452018	-0.000596062
322	B142	0	Endurance	0.00280551	-0.021655	-0.108487
323	B143	0	Endurance	0.173718	-0.130679	-0.000447589
324	B144	0	Endurance	0.00283243	-0.110617	-0.0229523
325	B145	0	Endurance	0.00283243	-0.110617	-0.0229523
326	B146	0	Endurance	-0.0605657	0.0310106	-0.0185823
327	B147	0	Endurance	-0.0659166	-0.0692162	0.0356563
328	B148	0	Endurance	0.0835249	0.0207775	-0.0369218
329	B149	0	Endurance	0.0405477	0.00277274	0.234021
330	B15	0	Endurance	-0.0605657	0.0310106	-0.0185823
331	B151	0	Endurance	0.0864031	-0.088886	0.0206784
332	B152	0	Endurance	0.0831565	-0.144276	-0.0465347
333	B153	0	Endurance	-0.191108	-0.185339	-0.0304102
334	B154	0	Endurance	0.261572	0.0394888	-0.00757309
335	B155	0	Endurance	-0.0135151	0.0107666	-0.220739
336	B156	0	Endurance	0.00283243	-0.110617	-0.0229523
337	B157	0	Endurance	0.222391	0.181139	-0.0659793
338	B158	0	Endurance	0.166032	-0.0744227	0.0683293
339	B159	0	Endurance	-0.292821	-0.140394	0.0807804
340	B16	0	Endurance	-0.0742464	0.0885336	-0.0578183
341	B160	0	Endurance	-0.189321	-0.0606028	0.133921
342	B161	0	Endurance	-0.119522	0.0627165	0.0315086
343	B162	0	Endurance	0.00444249	-0.003792	-0.0744095
344	B163	0	Endurance	-0.0659166	-0.0692162	0.0356563
345	B164	0	Endurance	-0.0105831	-0.0408899	-0.148112
346	B165	0	Endurance	0.167888	0.00821497	-0.0735114
347	B166	0	Endurance	-0.0659166	-0.0692162	0.0356563
348	B167	0	Endurance	-0.117911	-0.0869181	0.0558649
349	B168	0	Endurance	0.00280551	-0.021655	-0.108487
350	B169	0	Endurance	-0.0105831	-0.0408899	-0.148112
351	B17	0	Endurance	0.190373	0.114282	-0.0391669
352	B170	0	Endurance	0.0176477	0.1215	-0.00950239
353	B171	0	Endurance	-0.109863	0.0404242	-0.120963
354	B172	0	Endurance	0.0511541	0.302222	0.133896
355	B173	0	Endurance	-0.127037	-0.0507443	0.0999119
356	B174	0	Endurance	-0.18042	0.0768434	0.0504421
357	B175	0	Endurance	-0.0863484	0.00127871	-0.0815053
358	B176	0	Endurance	-0.127037	-0.0507443	0.0999119
359	B177	0	Endurance	0.167888	0.00821497	-0.0735114
360	B178	0	Endurance	-0.0989577	0.140308	0.17197
361	B179	0	Endurance	0.167888	0.00821497	-0.0735114
362	B18.1	0	Endurance	0.190373	0.114282	-0.0391669
363	B18.2	0	Endurance	-0.103049	0.0597345	-0.139671
364	B180	0	Endurance	-0.0605657	0.0310106	-0.0185823
365	B181	0	Endurance	-0.127037	-0.0507443	0.0999119
366	B182	0	Endurance	-0.0105831	-0.0408899	-0.148112
367	B183	0	Endurance	-0.0128038	-0.166985	-0.0925167
368	B184	0	Endurance	0.0400123	0.129033	0.148149
369	B185	0	Endurance	0.166032	-0.0744227	0.0683293
370	B186	0	Endurance	-0.0348036	0.0937559	0.0849477
371	B187	0	Endurance	-0.117911	-0.0869181	0.0558649
372	B188	0	Endurance	0.159591	0.0452018	-0.000596062
373	B189	0	Endurance	-0.0178949	-0.00796793	-0.203644
374	B19	0	Endurance	-0.0378305	-0.0225434	0.159494
375	B190	0	Endurance	-0.0863484	0.00127871	-0.0815053
376	B191	0	Endurance	-0.0605657	0.0310106	-0.0185823
377	B192	0	Endurance	-0.127037	-0.0507443	0.0999119
378	B193	0	Endurance	0.00453075	0.0469316	-0.128106
379	B194	0	Endurance	0.258684	-0.134875	0.0965646
380	B195	0	Endurance	-0.0923099	-0.118218	-0.0231283
381	B196	0	Endurance	-0.0659166	-0.0692162	0.0356563
382	B197	0	Endurance	-0.0181513	-0.0639811	-0.201472
383	B198	0	Endurance	0.0872552	-0.0285675	0.137191
384	B199	0	Endurance	-0.0378305	-0.0225434	0.159494
385	B2	0	Endurance	-0.156193	0.0336151	-0.0313488
386	B20	0	Endurance	-0.0863484	0.00127871	-0.0815053
387	B200	0	Endurance	0.0864031	-0.088886	0.0206784
388	B201	0	Endurance	0.202575	-0.108821	0.0737784
389	B202	0	Endurance	0.191282	0.0971218	-0.0180674
390	B203	0	Endurance	-0.0105831	-0.0408899	-0.148112
391	B204	0	Endurance	-0.0335556	0.0721835	0.0493896
392	B205	0	Endurance	0.166032	-0.0744227	0.0683293
393	B206	0	Endurance	0.283323	-0.118519	0.114082
394	B207	0	Endurance	0.196318	0.0366977	-0.0115893
395	B208	0	Endurance	0.0400123	0.129033	0.148149
396	B209	0	Endurance	0.159591	0.0452018	-0.000596062
397	B21	0	Endurance	0.166032	-0.0744227	0.0683293
398	B210	0	Endurance	-0.115217	-0.164243	-0.043366
399	B211	0	Endurance	0.00283243	-0.110617	-0.0229523
400	B212	0	Endurance	0.0845557	0.0844588	0.0654838
401	B213	0	Endurance	0.167888	0.00821497	-0.0735114
402	B214	0	Endurance	-0.0659166	-0.0692162	0.0356563
403	B215	0	Endurance	0.0400123	0.129033	0.148149
404	B216	0	Endurance	0.166032	-0.0744227	0.0683293
405	B217	0	Endurance	-0.119522	0.0627165	0.0315086
406	B218	0	Endurance	0.00444249	-0.003792	-0.0744095
407	B219	0	Endurance	0.00283243	-0.110617	-0.0229523
408	B22	0	Endurance	-0.127037	-0.0507443	0.0999119
409	B220	0	Endurance	0.166032	-0.0744227	0.0683293
410	B221	0	Endurance	-0.189321	-0.0606028	0.133921
411	B222	0	Endurance	-0.0422093	0.17287	0.0623671
412	B223	0	Endurance	-0.0473561	0.15271	0.0866348
413	B224	0	Endurance	0.0835249	0.0207775	-0.0369218
414	B225	0	Endurance	0.166032	-0.0744227	0.0683293
415	B226	0	Endurance	0.219244	0.0514135	0.00392945
416	B227	0	Endurance	-0.111175	0.0372941	-0.0134494
417	B228	0	Endurance	-0.103049	0.0597345	-0.139671
418	B229	0	Endurance	0.0405477	0.00277274	0.234021
419	B23	0	Endurance	-0.231191	0.0914541	0.0687485
420	B230	0	Endurance	0.0405477	0.00277274	0.234021
421	B231	0	Endurance	0.0831565	-0.144276	-0.0465347
422	B232	0	Endurance	-0.119522	0.0627165	0.0315086
423	B233	0	Endurance	-0.0863484	0.00127871	-0.0815053
424	B234	0	Endurance	-0.000122276	-0.199723	-0.0551619
425	B235	0	Endurance	0.0405477	0.00277274	0.234021
426	B236	0	Endurance	0.276656	0.059012	0.0108946
427	B237	0	Endurance	-0.127037	-0.0507443	0.0999119
428	B238	0	Endurance	-0.0659166	-0.0692162	0.0356563
429	B239	0	Endurance	0.00101247	-0.154374	-0.0405871
430	B24	0	Endurance	-0.103049	0.0597345	-0.139671
431	B240	0	Endurance	-0.14605	0.000998601	-0.0902364
432	B241	0	Endurance	0.00170032	0.0275321	-0.0396328
433	B242	0	Endurance	-0.0742464	0.0885336	-0.0578183
434	B243	0	Endurance	-0.0105831	-0.0408899	-0.148112
435	B244	0	Endurance	-0.0923099	-0.118218	-0.0231283
436	B245	0	Endurance	-0.164319	-0.0991156	0.0411929
437	B246	0	Endurance	0.314515	0.15544	-0.0417918
438	B247	0	Endurance	-0.0605657	0.0310106	-0.0185823
439	B248	0	Endurance	0.196318	0.0366977	-0.0115893
440	B249	0	Endurance	-0.0348036	0.0937559	0.0849477
441	B250	0	Endurance	0.0872552	-0.0285675	0.137191
442	B251	0	Endurance	0.0400123	0.129033	0.148149
443	B252	0	Endurance	0.0142669	0.104912	0.00989203
444	B253	0	Endurance	0.166032	-0.0744227	0.0683293
445	B254	0	Endurance	-0.0378305	-0.0225434	0.159494
446	B255	0	Endurance	0.166032	-0.0744227	0.0683293
447	B256	0	Endurance	-0.0850713	-0.104648	0.0339762
448	B257	0	Endurance	0.0835249	0.0207775	-0.0369218
449	B258	0	Endurance	-0.189321	-0.0606028	0.133921
450	B259	0	Endurance	0.0808889	-0.0153426	-0.108273
451	B260	0	Endurance	0.00170032	0.0275321	-0.0396328
452	B261	0	Endurance	-0.240339	-0.0766491	0.170592
453	B262	0	Endurance	-0.0128038	-0.166985	-0.0925167
454	B263	0	Endurance	0.0872552	-0.0285675	0.137191
455	B264	0	Endurance	-0.231191	0.0914541	0.0687485
456	B265	0	Endurance	0.0835249	0.0207775	-0.0369218
457	B266	0	Endurance	-0.0105831	-0.0408899	-0.148112
458	B267	0	Endurance	-0.0181513	-0.0639811	-0.201472
459	B268	0	Endurance	0.166032	-0.0744227	0.0683293
460	B269	0	Endurance	0.0808889	-0.0153426	-0.108273
461	B27	0	Endurance	0.190373	0.114282	-0.0391669
462	B270	0	Endurance	0.0142307	-0.0467791	0.0813205
463	B271	0	Endurance	-0.0742464	0.0885336	-0.0578183
464	B272	0	Endurance	-0.119522	0.0627165	0.0315086
465	B273	0	Endurance	-0.0105831	-0.0408899	-0.148112
466	B274	0	Endurance	0.0864031	-0.088886	0.0206784
467	B275	0	Endurance	0.103947	0.0842792	0.0704452
468	B276	0	Endurance	-0.0105831	-0.0408899	-0.148112
469	B277	0	Endurance	0.191282	0.0971218	-0.0180674
470	B278	0	Endurance	-0.153397	-0.142483	-0.0167838
471	B279	0	Endurance	0.0845557	0.0844588	0.0654838
472	B28	0	Endurance	-0.0378305	-0.0225434	0.159494
473	B280	0	Endurance	-0.0659166	-0.0692162	0.0356563
474	B281	0	Endurance	-0.109863	0.0404242	-0.120963
475	B282	0	Endurance	0.00444249	-0.003792	-0.0744095
476	B283	0	Endurance	0.0142307	-0.0467791	0.0813205
477	B284	0	Endurance	-0.0659166	-0.0692162	0.0356563
478	B285	0	Endurance	0.190373	0.114282	-0.0391669
479	B286	0	Endurance	0.0808889	-0.0153426	-0.108273
480	B287	0	Endurance	0.0831565	-0.144276	-0.0465347
481	B288	0	Endurance	-0.0605657	0.0310106	-0.0185823
482	B289	0	Endurance	0.0835249	0.0207775	-0.0369218
483	B29	0	Endurance	0.0831565	-0.144276	-0.0465347
484	B290	0	Endurance	0.117383	0.233419	0.0306356
485	B291	0	Endurance	-0.189321	-0.0606028	0.133921
486	B292	0	Endurance	-0.156193	0.0336151	-0.0313488
487	B293	0	Endurance	0.191282	0.0971218	-0.0180674
488	B294	0	Endurance	0.159591	0.0452018	-0.000596062
489	B295	0	Endurance	0.00283243	-0.110617	-0.0229523
490	B296	0	Endurance	0.219244	0.0514135	0.00392945
491	B297	0	Endurance	-0.154908	0.0632065	0.0300123
492	B298	0	Endurance	0.101568	0.160338	0.0413738
493	B299	0	Endurance	-0.0605657	0.0310106	-0.0185823
494	B3	0	Endurance	-0.0605657	0.0310106	-0.0185823
495	B30	0	Endurance	-0.164319	-0.0991156	0.0411929
496	B300	0	Endurance	0.00283243	-0.110617	-0.0229523
497	B301	0	Endurance	0.0989016	0.0631793	-0.0640428
498	B302	0	Endurance	0.00111971	0.0308145	-0.111693
499	B303	0	Endurance	0.196318	0.0366977	-0.0115893
500	B304	0	Endurance	0.0470651	0.218812	0.1319
501	B305	0	Endurance	0.283323	-0.118519	0.114082
502	B306	0	Endurance	0.0864031	-0.088886	0.0206784
503	B307	0	Endurance	-0.0348036	0.0937559	0.0849477
504	B309	0	Endurance	-0.114102	-0.0099762	-0.115754
505	B310	0	Endurance	-0.0863484	0.00127871	-0.0815053
506	B311	0	Endurance	-0.156193	0.0336151	-0.0313488
507	B312	0	Endurance	-0.0742464	0.0885336	-0.0578183
508	B313	0	Endurance	-0.127037	-0.0507443	0.0999119
509	B314	0	Endurance	-0.0863484	0.00127871	-0.0815053
510	B315	0	Endurance	-0.0135151	0.0107666	-0.220739
511	B316	0	Endurance	-0.0742464	0.0885336	-0.0578183
512	B317	0	Endurance	-0.127037	-0.0507443	0.0999119
513	B318	0	Endurance	-0.0183765	-0.221334	-0.128709
514	B319	0	Endurance	0.173718	-0.130679	-0.000447589
515	B32	0	Endurance	0.00153556	0.0964753	-0.174731
516	B320	0	Endurance	0.00101247	-0.154374	-0.0405871
517	B321	0	Endurance	-0.0863484	0.00127871	-0.0815053
518	B322A	0	Endurance	-0.150774	0.113875	0.0230336
519	B323	0	Endurance	0.0845557	0.0844588	0.0654838
520	B324	0	Endurance	0.00101247	-0.154374	-0.0405871
521	B325	0	Endurance	-0.0105831	-0.0408899	-0.148112
522	B326	0	Endurance	-0.158043	0.171335	-0.0866441
523	B327	0	Endurance	0.115552	0.136531	-0.118286
524	B328	0	Endurance	0.314515	0.15544	-0.0417918
525	B329	0	Endurance	-0.242147	0.247937	-0.0444247
526	B33	0	Endurance	-0.127037	-0.0507443	0.0999119
527	B330	0	Endurance	-0.0659166	-0.0692162	0.0356563
528	B331	0	Endurance	0.0142307	-0.0467791	0.0813205
529	B333	0	Endurance	0.079047	-0.0976401	0.0245458
530	B334	0	Endurance	0.283323	-0.118519	0.114082
531	B335	0	Endurance	0.0405477	0.00277274	0.234021
532	B336	0	Endurance	-0.189321	-0.0606028	0.133921
533	B337	0	Endurance	-0.164319	-0.0991156	0.0411929
534	B338	0	Endurance	-0.119522	0.0627165	0.0315086
535	B339	0	Endurance	0.00444249	-0.003792	-0.0744095
536	B34	0	Endurance	0.00170032	0.0275321	-0.0396328
537	B340	0	Endurance	0.117323	0.0561068	-0.0912467
538	B341	0	Endurance	-0.191108	-0.185339	-0.0304102
539	B342	0	Endurance	-0.127037	-0.0507443	0.0999119
540	B343	0	Endurance	-0.182387	0.145488	-0.285165
541	B344	0	Endurance	-0.0742464	0.0885336	-0.0578183
542	B346	0	Endurance	0.0142307	-0.0467791	0.0813205
543	B345	0	Endurance	-0.0105831	-0.0408899	-0.148112
544	B347	0	Endurance	-0.0473561	0.15271	0.0866348
545	B348	0	Endurance	-0.0923099	-0.118218	-0.0231283
546	B349	0	Endurance	-0.103049	0.0597345	-0.139671
547	B35	0	Endurance	-0.127037	-0.0507443	0.0999119
548	B350	0	Endurance	0.00101247	-0.154374	-0.0405871
549	B351	0	Endurance	0.00283243	-0.110617	-0.0229523
550	B352	0	Endurance	-0.0135151	0.0107666	-0.220739
551	B353	0	Endurance	-0.126237	0.113817	-0.18847
552	B354	0	Endurance	-0.262411	0.18916	0.0249428
553	B355	0	Endurance	0.167888	0.00821497	-0.0735114
554	B356	0	Endurance	-0.119522	0.0627165	0.0315086
555	B357	0	Endurance	0.00444249	-0.003792	-0.0744095
556	B358	0	Endurance	-0.156193	0.0336151	-0.0313488
557	B359	0	Endurance	0.00123441	0.0936788	-0.0890042
558	B36	0	Endurance	0.00444249	-0.003792	-0.0744095
559	B360	0	Endurance	-0.0863484	0.00127871	-0.0815053
560	B361	0	Endurance	0.0872552	-0.0285675	0.137191
561	B362	0	Endurance	0.00101247	-0.154374	-0.0405871
562	B363	0	Endurance	0.166032	-0.0744227	0.0683293
563	B364	0	Endurance	0.101568	0.160338	0.0413738
564	B365	0	Endurance	0.169289	0.157372	-0.134681
565	B366	0	Endurance	0.166032	-0.0744227	0.0683293
566	B367	0	Endurance	0.0400123	0.129033	0.148149
567	B368	0	Endurance	0.00444249	-0.003792	-0.0744095
568	B369	0	Endurance	-0.18042	0.0768434	0.0504421
569	B37	0	Endurance	0.246406	0.135909	-0.0407346
570	B370	0	Endurance	-0.0105831	-0.0408899	-0.148112
571	B371	0	Endurance	0.0820955	0.0548379	0.00334827
572	B372	0	Endurance	0.0470651	0.218812	0.1319
573	B373	0	Endurance	-0.18042	0.0768434	0.0504421
574	B374	0	Endurance	-0.18042	0.0768434	0.0504421
575	B375	0	Endurance	-0.156193	0.0336151	-0.0313488
576	B376	0	Endurance	-0.0659166	-0.0692162	0.0356563
577	B377	0	Endurance	0.254705	0.133531	-0.0414207
578	B378	0	Endurance	0.0808889	-0.0153426	-0.108273
579	B379	0	Endurance	-0.0205014	-0.222351	-0.127928
580	B38	0	Endurance	0.00444249	-0.003792	-0.0744095
581	B380	0	Endurance	0.0864031	-0.088886	0.0206784
582	B381	0	Endurance	-0.115217	-0.164243	-0.043366
583	B382	0	Endurance	0.00453075	0.0469316	-0.128106
584	B383	0	Endurance	-0.127037	-0.0507443	0.0999119
585	B384	0	Endurance	0.0770947	0.0191459	-0.0382366
586	B385	0	Endurance	0.223679	0.1434	-0.176074
587	B386	0	Endurance	0.0845557	0.0844588	0.0654838
588	B387	0	Endurance	0.0845557	0.0844588	0.0654838
589	B388	0	Endurance	0.00444249	-0.003792	-0.0744095
590	B389	0	Endurance	-0.127037	-0.0507443	0.0999119
591	B39	0	Endurance	-0.131026	0.106565	-0.0574315
592	B390	0	Endurance	-0.0378305	-0.0225434	0.159494
593	B391	0	Endurance	0.0835249	0.0207775	-0.0369218
594	B392	0	Endurance	0.166032	-0.0744227	0.0683293
595	B393	0	Endurance	0.0176477	0.1215	-0.00950239
596	B394	0	Endurance	-0.259017	0.125282	-0.0813309
597	B395	0	Endurance	0.283323	-0.118519	0.114082
598	B396	0	Endurance	-0.0923099	-0.118218	-0.0231283
599	B397	0	Endurance	-0.0659166	-0.0692162	0.0356563
600	B398	0	Endurance	0.00283243	-0.110617	-0.0229523
601	B399	0	Endurance	0.159591	0.0452018	-0.000596062
602	B4	0	Endurance	0.173718	-0.130679	-0.000447589
603	B40	0	Endurance	-0.156193	0.0336151	-0.0313488
604	B400	0	Endurance	0.173718	-0.130679	-0.000447589
605	B401	0	Endurance	-0.0659166	-0.0692162	0.0356563
606	B402	0	Endurance	0.159591	0.0452018	-0.000596062
607	B404	0	Endurance	-0.0659166	-0.0692162	0.0356563
608	B405	0	Endurance	-0.0795374	0.0214722	-0.0367048
609	B406	0	Endurance	0.167888	0.00821497	-0.0735114
610	B407	0	Endurance	-0.0128038	-0.166985	-0.0925167
611	B408	0	Endurance	-0.117911	-0.0869181	0.0558649
612	B409	0	Endurance	-0.189321	-0.0606028	0.133921
613	B41	0	Endurance	0.0845557	0.0844588	0.0654838
614	B410	0	Endurance	-0.304104	0.27473	0.00713719
615	B411	0	Endurance	0.0400123	0.129033	0.148149
616	B412	0	Endurance	0.00444249	-0.003792	-0.0744095
617	B413	0	Endurance	0.0872552	-0.0285675	0.137191
618	B414	0	Endurance	0.0835249	0.0207775	-0.0369218
619	B415	0	Endurance	0.00283243	-0.110617	-0.0229523
620	B416	0	Endurance	-0.0105831	-0.0408899	-0.148112
621	B417	0	Endurance	-0.240339	-0.0766491	0.170592
622	B418	0	Endurance	-0.0135151	0.0107666	-0.220739
623	B419	0	Endurance	-0.143162	0.134139	0.000133229
624	B42	0	Endurance	0.159591	0.0452018	-0.000596062
625	B420	0	Endurance	0.0835249	0.0207775	-0.0369218
626	B421	0	Endurance	-0.14605	0.000998601	-0.0902364
627	B422	0	Endurance	-0.0183765	-0.221334	-0.128709
628	B423	0	Endurance	-0.127037	-0.0507443	0.0999119
629	B424	0	Endurance	-0.0930004	0.0887859	-0.0860367
630	B425	0	Endurance	-0.127037	-0.0507443	0.0999119
631	B426	0	Endurance	0.166032	-0.0744227	0.0683293
632	B427	0	Endurance	-0.231191	0.0914541	0.0687485
633	B428	0	Endurance	0.173718	-0.130679	-0.000447589
634	B429	0	Endurance	-0.156193	0.0336151	-0.0313488
635	B43	0	Endurance	-0.111175	0.0372941	-0.0134494
636	B44	0	Endurance	-0.150774	0.113875	0.0230336
637	B45A	0	Endurance	0.166032	-0.0744227	0.0683293
638	B45B	0	Endurance	0.166032	-0.0744227	0.0683293
639	B47	0	Endurance	-0.0105831	-0.0408899	-0.148112
640	B48	0	Endurance	0.00444249	-0.003792	-0.0744095
641	B49	0	Endurance	0.00453075	0.0469316	-0.128106
642	B5	0	Endurance	-0.111175	0.0372941	-0.0134494
643	B50	0	Endurance	-0.189321	-0.0606028	0.133921
644	B51	0	Endurance	0.254705	0.133531	-0.0414207
645	B52	0	Endurance	0.00444249	-0.003792	-0.0744095
646	B53	0	Endurance	-0.119522	0.0627165	0.0315086
647	B54	0	Endurance	0.0835249	0.0207775	-0.0369218
648	B55	0	Endurance	0.0841845	-0.0774583	0.0791935
649	B56	0	Endurance	0.0150934	0.0562862	0.0209389
650	B57	0	Endurance	-0.0105831	-0.0408899	-0.148112
651	B58	0	Endurance	-0.231191	0.0914541	0.0687485
652	B59	0	Endurance	0.0845557	0.0844588	0.0654838
653	B6	0	Endurance	0.00444249	-0.003792	-0.0744095
654	B60	0	Endurance	-0.0105831	-0.0408899	-0.148112
655	B62	0	Endurance	0.00283243	-0.110617	-0.0229523
656	B63	0	Endurance	0.00111971	0.0308145	-0.111693
657	B64	0	Endurance	-0.158509	-0.0806635	0.113687
658	B65	0	Endurance	-0.0659166	-0.0692162	0.0356563
659	B66	0	Endurance	0.166032	-0.0744227	0.0683293
660	B67	0	Endurance	0.0864031	-0.088886	0.0206784
661	B68	0	Endurance	-0.0659166	-0.0692162	0.0356563
662	B69	0	Endurance	-0.0800916	0.0718407	-0.0397912
663	B70	0	Endurance	0.0872552	-0.0285675	0.137191
664	B70.2	0	Endurance	0.0872552	-0.0285675	0.137191
665	B71	0	Endurance	0.159591	0.0452018	-0.000596062
666	B72	0	Endurance	-0.127037	-0.0507443	0.0999119
667	B73	0	Endurance	-0.150811	0.0586911	0.0288409
668	B74	0	Endurance	-0.0481201	0.0965071	0.0945573
669	B75	0	Endurance	0.0400123	0.129033	0.148149
670	B76	0	Endurance	0.00444249	-0.003792	-0.0744095
671	B77	0	Endurance	-0.240339	-0.0766491	0.170592
672	B78	0	Endurance	0.0808889	-0.0153426	-0.108273
673	B79	0	Endurance	0.0437737	0.197505	0.159486
674	B8	0	Endurance	-0.0105831	-0.0408899	-0.148112
675	B81	0	Endurance	0.283323	-0.118519	0.114082
676	B82	0	Endurance	-0.117911	-0.0869181	0.0558649
677	B83	0	Endurance	0.0820955	0.0548379	0.00334827
678	B84.1	0	Endurance	-0.158509	-0.0806635	0.113687
679	B84.2	0	Endurance	-0.158509	-0.0806635	0.113687
680	B85	0	Endurance	0.00101247	-0.154374	-0.0405871
681	B87	0	Endurance	-0.114102	-0.0099762	-0.115754
682	B88	0	Endurance	-0.111175	0.0372941	-0.0134494
683	B89	0	Endurance	-0.127037	-0.0507443	0.0999119
684	B9	0	Endurance	0.159591	0.0452018	-0.000596062
685	B90	0	Endurance	0.0864031	-0.088886	0.0206784
686	B91	0	Endurance	-0.109073	-0.0188527	-0.118185
687	B92	0	Endurance	-0.111175	0.0372941	-0.0134494
688	B93	0	Endurance	0.173718	-0.130679	-0.000447589
689	B94	0	Endurance	0.159591	0.0452018	-0.000596062
690	B95	0	Endurance	-0.127037	-0.0507443	0.0999119
691	B96	0	Endurance	0.190373	0.114282	-0.0391669
692	B97	0	Endurance	0.226197	-0.0959489	0.0893665
693	B98	0	Endurance	0.0864031	-0.088886	0.0206784
694	B99	0	Endurance	0.00101247	-0.154374	-0.0405871
695	BW1	0	Martial	0.0150934	0.0562862	0.0209389
696	BW10	0	Martial	0.00283243	-0.110617	-0.0229523
697	BW100	0	Martial	0.0437737	0.197505	0.159486
698	BW101	0	Martial	-0.117911	-0.0869181	0.0558649
699	BW102	0	Martial	0.0134214	-0.0392193	0.0903756
700	BW103	0	Martial	0.0835249	0.0207775	-0.0369218
701	BW104	0	Martial	0.159591	0.0452018	-0.000596062
702	BW105	0	Martial	-0.158509	-0.0806635	0.113687
703	BW106	0	Martial	0.167888	0.00821497	-0.0735114
704	BW107	0	Martial	0.283323	-0.118519	0.114082
705	BW108	0	Martial	-0.158509	-0.0806635	0.113687
706	BW109	0	Martial	0.159591	0.0452018	-0.000596062
707	BW11	0	Martial	-0.0128038	-0.166985	-0.0925167
708	BW110	0	Martial	-0.0659166	-0.0692162	0.0356563
709	BW111	0	Martial	0.254705	0.133531	-0.0414207
710	BW112	0	Martial	-0.0135151	0.0107666	-0.220739
711	BW113	0	Martial	-0.117911	-0.0869181	0.0558649
712	BW114	0	Martial	-0.0923099	-0.118218	-0.0231283
713	BW115	0	Martial	0.219244	0.0514135	0.00392945
714	BW116	0	Martial	-0.0135151	0.0107666	-0.220739
715	BW117	0	Martial	0.00165056	0.013535	-0.104993
716	BW118	0	Martial	0.159591	0.0452018	-0.000596062
717	BW119	0	Martial	-0.210232	0.160014	0.0143206
718	BW12	0	Martial	0.00444249	-0.003792	-0.0744095
719	BW120	0	Martial	0.0400123	0.129033	0.148149
720	BW121	0	Martial	-0.0863484	0.00127871	-0.0815053
721	BW122	0	Martial	0.0400123	0.129033	0.148149
722	BW123	0	Martial	-0.0178949	-0.00796793	-0.203644
723	BW124	0	Martial	0.0845557	0.0844588	0.0654838
724	BW125	0	Martial	-0.0605657	0.0310106	-0.0185823
725	BW126	0	Martial	-0.0605657	0.0310106	-0.0185823
726	BW127	0	Martial	-0.138519	0.0871277	-0.0333209
727	BW128	0	Martial	-0.119522	0.0627165	0.0315086
728	BW129	0	Martial	-0.0659166	-0.0692162	0.0356563
729	BW13	0	Martial	-0.240339	-0.0766491	0.170592
730	BW130	0	Martial	0.159591	0.0452018	-0.000596062
731	BW131	0	Martial	-0.262411	0.18916	0.0249428
732	BW132	0	Martial	0.0835249	0.0207775	-0.0369218
733	BW133	0	Martial	0.0405477	0.00277274	0.234021
734	BW134	0	Martial	-0.18042	0.0768434	0.0504421
735	BW135	0	Martial	0.00153556	0.0964753	-0.174731
736	BW136	0	Martial	-0.240339	-0.0766491	0.170592
737	BW137	0	Martial	-0.219491	0.137006	0.0433045
738	BW138	0	Martial	-0.119522	0.0627165	0.0315086
739	BW139	0	Martial	-0.138519	0.0871277	-0.0333209
740	BW14	0	Martial	0.0405477	0.00277274	0.234021
741	BW140	0	Martial	0.244667	0.126918	-0.184453
742	BW141	0	Martial	-0.0795374	0.0214722	-0.0367048
743	BW142	0	Martial	-0.0378305	-0.0225434	0.159494
744	BW143	0	Martial	-0.0128038	-0.166985	-0.0925167
745	BW144	0	Martial	-0.0659166	-0.0692162	0.0356563
746	BW145	0	Martial	0.0400123	0.129033	0.148149
747	BW146	0	Martial	-0.14605	0.000998601	-0.0902364
748	BW147	0	Martial	-0.0742464	0.0885336	-0.0578183
749	BW148	0	Martial	0.0835249	0.0207775	-0.0369218
750	BW149	0	Martial	0.0864031	-0.088886	0.0206784
751	BW15	0	Martial	0.00444249	-0.003792	-0.0744095
752	BW150	0	Martial	-0.127037	-0.0507443	0.0999119
753	BW151	0	Martial	0.191282	0.0971218	-0.0180674
754	BW152	0	Martial	-0.0183765	-0.221334	-0.128709
755	BW153	0	Martial	-0.0128038	-0.166985	-0.0925167
756	BW154	0	Martial	0.0845557	0.0844588	0.0654838
757	BW155	0	Martial	-0.0863484	0.00127871	-0.0815053
758	BW156	0	Martial	-0.150774	0.113875	0.0230336
759	BW157	0	Martial	-0.0183765	-0.221334	-0.128709
760	BW158	0	Martial	0.167888	0.00821497	-0.0735114
761	BW159	0	Martial	-0.156193	0.0336151	-0.0313488
762	BW16	0	Martial	0.0770947	0.0191459	-0.0382366
763	BW160	0	Martial	0.0845557	0.0844588	0.0654838
764	BW161	0	Martial	0.0872552	-0.0285675	0.137191
765	BW162	0	Martial	-0.103049	0.0597345	-0.139671
766	BW163	0	Martial	-0.0863484	0.00127871	-0.0815053
767	BW164	0	Martial	-0.119522	0.0627165	0.0315086
768	BW165	0	Martial	-0.156193	0.0336151	-0.0313488
769	BW166	0	Martial	0.0864031	-0.088886	0.0206784
770	BW167	0	Martial	0.227317	0.115568	-0.060256
771	BW168	0	Martial	0.0405477	0.00277274	0.234021
772	BW169	0	Martial	0.236057	-0.161535	0.00329787
773	BW17	0	Martial	0.106464	-0.0546409	0.158594
774	BW170	0	Martial	-0.0934447	0.144301	-0.0883683
775	BW171	0	Martial	-0.119522	0.0627165	0.0315086
776	BW172	0	Martial	-0.127037	-0.0507443	0.0999119
777	BW173	0	Martial	-0.0659166	-0.0692162	0.0356563
778	BW174	0	Martial	0.00453075	0.0469316	-0.128106
779	BW175	0	Martial	-0.0605657	0.0310106	-0.0185823
780	BW176	0	Martial	0.00453075	0.0469316	-0.128106
781	BW177	0	Martial	0.0872552	-0.0285675	0.137191
782	BW178	0	Martial	0.0142307	-0.0467791	0.0813205
783	BW179	0	Martial	-0.189321	-0.0606028	0.133921
784	BW180	0	Martial	0.159591	0.0452018	-0.000596062
785	BW181	0	Martial	-0.0378305	-0.0225434	0.159494
786	BW182	0	Martial	-0.0473561	0.15271	0.0866348
787	BW183	0	Martial	0.159591	0.0452018	-0.000596062
788	BW184	0	Martial	0.0400123	0.129033	0.148149
789	BW185	0	Martial	-0.189321	-0.0606028	0.133921
790	BW186	0	Martial	-0.0105831	-0.0408899	-0.148112
791	BW187	0	Martial	-0.119522	0.0627165	0.0315086
792	BW188	0	Martial	0.159591	0.0452018	-0.000596062
793	BW189	0	Martial	0.227317	0.115568	-0.060256
794	BW19	0	Martial	-0.0850713	-0.104648	0.0339762
795	BW190	0	Martial	0.0835249	0.0207775	-0.0369218
796	BW191	0	Martial	-0.0181513	-0.0639811	-0.201472
797	BW192	0	Martial	0.159591	0.0452018	-0.000596062
798	BW193	0	Martial	-0.164319	-0.0991156	0.0411929
799	BW194	0	Martial	-0.235696	-0.115538	0.061338
800	BW195	0	Martial	-0.0659166	-0.0692162	0.0356563
801	BW196	0	Martial	0.191282	0.0971218	-0.0180674
802	BW197	0	Martial	0.00311149	0.0388595	-0.172279
803	BW198	0	Martial	0.0935939	0.111297	-0.0162976
804	BW199	0	Martial	0.131224	-0.118069	0.0290143
805	BW2	0	Martial	0.00101247	-0.154374	-0.0405871
806	BW20	0	Martial	-0.0923099	-0.118218	-0.0231283
807	BW200	0	Martial	-0.210232	0.160014	0.0143206
808	BW201	0	Martial	-0.0105831	-0.0408899	-0.148112
809	BW202	0	Martial	0.0520274	0.144339	-0.00429291
810	BW203	0	Martial	-0.0348036	0.0937559	0.0849477
811	BW204	0	Martial	-0.127037	-0.0507443	0.0999119
812	BW205	0	Martial	0.00453075	0.0469316	-0.128106
813	BW206	0	Martial	-0.0348036	0.0937559	0.0849477
814	BW207	0	Martial	0.00283243	-0.110617	-0.0229523
815	BW208	0	Martial	-0.189321	-0.0606028	0.133921
816	BW209	0	Martial	-0.127037	-0.0507443	0.0999119
817	BW21	0	Martial	-0.0605657	0.0310106	-0.0185823
818	BW210	0	Martial	-0.127037	-0.0507443	0.0999119
819	BW211	0	Martial	0.0835249	0.0207775	-0.0369218
820	BW212	0	Martial	-0.0128038	-0.166985	-0.0925167
821	BW213	0	Martial	0.0841845	-0.0774583	0.0791935
822	BW214	0	Martial	-0.231191	0.0914541	0.0687485
823	BW215	0	Martial	0.079047	-0.0976401	0.0245458
824	BW216	0	Martial	-0.156193	0.0336151	-0.0313488
825	BW217	0	Martial	-0.0659166	-0.0692162	0.0356563
826	BW218	0	Martial	-0.0800916	0.0718407	-0.0397912
827	BW219	0	Martial	-0.156193	0.0336151	-0.0313488
828	BW22	0	Martial	-0.189321	-0.0606028	0.133921
829	BW220	0	Martial	-0.111175	0.0372941	-0.0134494
830	BW221	0	Martial	-0.0863484	0.00127871	-0.0815053
831	BW222	0	Martial	0.079047	-0.0976401	0.0245458
832	BW223	0	Martial	0.00444249	-0.003792	-0.0744095
833	BW224	0	Martial	-0.0923099	-0.118218	-0.0231283
834	BW225	0	Martial	-0.117911	-0.0869181	0.0558649
835	BW226	0	Martial	-0.0930004	0.0887859	-0.0860367
836	BW227	0	Martial	0.19565	0.0782275	-0.131012
837	BW228	0	Martial	-0.117911	-0.0869181	0.0558649
838	BW229	0	Martial	-0.0605657	0.0310106	-0.0185823
839	BW23	0	Martial	-0.0605657	0.0310106	-0.0185823
840	BW230	0	Martial	-0.0481201	0.0965071	0.0945573
841	BW231	0	Martial	0.0150934	0.0562862	0.0209389
842	BW232	0	Martial	0.00444249	-0.003792	-0.0744095
843	BW233	0	Martial	0.0864031	-0.088886	0.0206784
844	BW234	0	Martial	0.00111971	0.0308145	-0.111693
845	BW235	0	Martial	0.19565	0.0782275	-0.131012
846	BW236	0	Martial	-0.117911	-0.0869181	0.0558649
847	BW237	0	Martial	-0.0605657	0.0310106	-0.0185823
848	BW24	0	Martial	0.0142307	-0.0467791	0.0813205
849	BW25	0	Martial	0.226197	-0.0959489	0.0893665
850	BW26	0	Martial	-0.115805	0.17447	-0.113795
851	BW27	0	Martial	0.315354	0.130168	-0.00974032
852	BW28	0	Martial	0.219381	-0.097274	0.0918483
853	BW29	0	Martial	0.0872552	-0.0285675	0.137191
854	BW3	0	Martial	0.00283243	-0.110617	-0.0229523
855	BW30	0	Martial	0.0142307	-0.0467791	0.0813205
856	BW31	0	Martial	-0.0378305	-0.0225434	0.159494
857	BW32	0	Martial	-0.0800916	0.0718407	-0.0397912
858	BW33	0	Martial	-0.0863484	0.00127871	-0.0815053
859	BW34	0	Martial	-0.115217	-0.164243	-0.043366
860	BW35	0	Martial	0.0730021	-0.0188188	-0.113503
861	BW36	0	Martial	-0.231191	0.0914541	0.0687485
862	BW37	0	Martial	-0.109863	0.0404242	-0.120963
863	BW38	0	Martial	0.159591	0.0452018	-0.000596062
864	BW39	0	Martial	0.00444249	-0.003792	-0.0744095
865	BW4	0	Martial	0.0405477	0.00277274	0.234021
866	BW40	0	Martial	0.0142307	-0.0467791	0.0813205
867	BW41	0	Martial	0.00170032	0.0275321	-0.0396328
868	BW42	0	Martial	-0.111175	0.0372941	-0.0134494
869	BW43	0	Martial	0.00101247	-0.154374	-0.0405871
870	BW44	0	Martial	0.190373	0.114282	-0.0391669
871	BW45	0	Martial	0.0400123	0.129033	0.148149
872	BW46	0	Martial	-0.0605657	0.0310106	-0.0185823
873	BW47	0	Martial	-0.0128038	-0.166985	-0.0925167
874	BW48	0	Martial	-0.0923099	-0.118218	-0.0231283
875	BW49	0	Martial	0.0405477	0.00277274	0.234021
876	BW50	0	Martial	0.190373	0.114282	-0.0391669
877	BW51	0	Martial	-0.111175	0.0372941	-0.0134494
878	BW52	0	Martial	0.0841845	-0.0774583	0.0791935
879	BW53	0	Martial	-0.0923099	-0.118218	-0.0231283
880	BW54	0	Martial	-0.143162	0.134139	0.000133229
881	BW55	0	Martial	0.0941919	0.0440048	-0.172105
882	BW56	0	Martial	0.190373	0.114282	-0.0391669
883	BW57	0	Martial	-0.111175	0.0372941	-0.0134494
884	BW58	0	Martial	-0.0128038	-0.166985	-0.0925167
885	BW59	0	Martial	-0.0605657	0.0310106	-0.0185823
886	BW6	0	Martial	-0.174087	0.200236	-0.0176828
887	BW60	0	Martial	-0.0934447	0.144301	-0.0883683
888	BW61	0	Martial	0.101568	0.160338	0.0413738
889	BW62	0	Martial	-0.0659166	-0.0692162	0.0356563
890	BW63	0	Martial	-0.0863484	0.00127871	-0.0815053
891	BW64	0	Martial	-0.127037	-0.0507443	0.0999119
892	BW65	0	Martial	0.314515	0.15544	-0.0417918
893	BW66	0	Martial	-0.0742464	0.0885336	-0.0578183
894	BW67	0	Martial	-0.0850713	-0.104648	0.0339762
895	BW68	0	Martial	0.166032	-0.0744227	0.0683293
896	BW69	0	Martial	0.166032	-0.0744227	0.0683293
897	BW7	0	Martial	0.0437737	0.197505	0.159486
898	BW70	0	Martial	-0.111175	0.0372941	-0.0134494
899	BW71	0	Martial	0.219244	0.0514135	0.00392945
900	BW72	0	Martial	0.314515	0.15544	-0.0417918
901	BW73	0	Martial	-0.235696	-0.115538	0.061338
902	BW74	0	Martial	0.00283243	-0.110617	-0.0229523
903	BW75	0	Martial	0.219244	0.0514135	0.00392945
904	BW76	0	Martial	-0.189321	-0.0606028	0.133921
905	BW77	0	Martial	0.0405477	0.00277274	0.234021
906	BW78	0	Martial	0.0872552	-0.0285675	0.137191
907	BW79	0	Martial	0.159591	0.0452018	-0.000596062
908	BW8	0	Martial	-0.0863484	0.00127871	-0.0815053
909	BW80	0	Martial	-0.0605657	0.0310106	-0.0185823
910	BW81	0	Martial	0.271257	0.132283	-0.0741654
911	BW82	0	Martial	-0.0481201	0.0965071	0.0945573
912	BW83	0	Martial	-0.0105831	-0.0408899	-0.148112
913	BW84	0	Martial	0.19565	0.0782275	-0.131012
914	BW85	0	Martial	0.127834	0.019332	-0.0450975
915	BW86	0	Martial	-0.0605657	0.0310106	-0.0185823
916	BW87	0	Martial	-0.0105831	-0.0408899	-0.148112
917	BW88	0	Martial	-0.0105831	-0.0408899	-0.148112
918	BW89	0	Martial	-0.0105831	-0.0408899	-0.148112
919	BW9	0	Martial	0.166032	-0.0744227	0.0683293
920	BW90	0	Martial	0.0405477	0.00277274	0.234021
921	BW91	0	Martial	0.159591	0.0452018	-0.000596062
922	BW92	0	Martial	0.0400123	0.129033	0.148149
923	BW93	0	Martial	-0.0923099	-0.118218	-0.0231283
924	BW94	0	Martial	0.190373	0.114282	-0.0391669
925	BW95	0	Martial	-0.235696	-0.115538	0.061338
926	BW96	0	Martial	0.0845557	0.0844588	0.0654838
927	BW97	0	Martial	0.159591	0.0452018	-0.000596062
928	BW98	0	Martial	0.0142307	-0.0467791	0.0813205
929	BW99	0	Martial	0.0872552	-0.0285675	0.137191
930	K01	0	Control	0.0150934	0.0562862	0.0209389
931	K02	0	Control	-0.0105831	-0.0408899	-0.148112
932	K03	0	Control	0.0845557	0.0844588	0.0654838
933	K04	0	Control	0.101568	0.160338	0.0413738
934	K05	0	Control	0.166032	-0.0744227	0.0683293
935	K06	0	Control	0.00444249	-0.003792	-0.0744095
936	K07	0	Control	0.00280551	-0.021655	-0.108487
937	K08	0	Control	-0.119522	0.0627165	0.0315086
938	K09	0	Control	-0.0742464	0.0885336	-0.0578183
939	K10	0	Control	0.166032	-0.0744227	0.0683293
940	K100	0	Control	0.190373	0.114282	-0.0391669
941	K101	0	Control	0.0808889	-0.0153426	-0.108273
942	K102	0	Control	0.00444249	-0.003792	-0.0744095
943	K103	0	Control	-0.0659166	-0.0692162	0.0356563
944	K104	0	Control	0.276656	0.059012	0.0108946
945	K105	0	Control	0.0770947	0.0191459	-0.0382366
946	K106	0	Control	0.00101247	-0.154374	-0.0405871
947	K107	0	Control	0.00283243	-0.110617	-0.0229523
948	K108	0	Control	-0.0923099	-0.118218	-0.0231283
949	K109	0	Control	-0.0923099	-0.118218	-0.0231283
950	K11	0	Control	-0.127037	-0.0507443	0.0999119
951	K110	0	Control	0.100043	0.142602	0.0640867
952	K111	0	Control	0.026588	-0.0454875	0.176089
953	K112	0	Control	0.000227015	-0.0948031	0.0248872
954	K113	0	Control	0.0872552	-0.0285675	0.137191
955	K114	0	Control	-0.18042	0.0768434	0.0504421
956	K115	0	Control	0.00280551	-0.021655	-0.108487
957	K116	0	Control	0.0872552	-0.0285675	0.137191
958	K117	0	Control	0.00453075	0.0469316	-0.128106
959	K118	0	Control	0.159591	0.0452018	-0.000596062
960	K119	0	Control	0.118838	0.076423	-0.114344
961	K12	0	Control	0.283323	-0.118519	0.114082
962	K120	0	Control	0.159591	0.0452018	-0.000596062
963	K121	0	Control	0.00453075	0.0469316	-0.128106
964	K122	0	Control	0.0150934	0.0562862	0.0209389
965	K123	0	Control	0.159591	0.0452018	-0.000596062
966	K124	0	Control	-0.0128038	-0.166985	-0.0925167
967	K125	0	Control	0.0808889	-0.0153426	-0.108273
968	K126	0	Control	-0.0605657	0.0310106	-0.0185823
969	K127	0	Control	-0.0742464	0.0885336	-0.0578183
970	K128	0	Control	0.0176477	0.1215	-0.00950239
971	K129	0	Control	-0.0605657	0.0310106	-0.0185823
972	K13	0	Control	0.0653484	0.000859607	0.298139
973	K130	0	Control	0.167888	0.00821497	-0.0735114
974	K131	0	Control	-0.248975	0.235114	-0.00215806
975	K132	0	Control	0.0150934	0.0562862	0.0209389
976	K133	0	Control	-0.0178949	-0.00796793	-0.203644
977	K134	0	Control	-0.0473561	0.15271	0.0866348
978	K135	0	Control	0.166032	-0.0744227	0.0683293
979	K136	0	Control	0.0841845	-0.0774583	0.0791935
980	K137	0	Control	0.0845557	0.0844588	0.0654838
981	K138	0	Control	-0.0605657	0.0310106	-0.0185823
982	K139	0	Control	-0.150774	0.113875	0.0230336
983	K14	0	Control	-0.0105831	-0.0408899	-0.148112
984	K140	0	Control	0.0864031	-0.088886	0.0206784
985	K141	0	Control	0.191282	0.0971218	-0.0180674
986	K142	0	Control	-0.0850713	-0.104648	0.0339762
987	K143	0	Control	0.219244	0.0514135	0.00392945
988	K144	0	Control	0.00283243	-0.110617	-0.0229523
989	K145	0	Control	0.159591	0.0452018	-0.000596062
990	K146	0	Control	-0.0128038	-0.166985	-0.0925167
991	K147	0	Control	0.000227015	-0.0948031	0.0248872
992	K148	0	Control	0.190373	0.114282	-0.0391669
993	K149	0	Control	0.219244	0.0514135	0.00392945
994	K15	0	Control	0.00283243	-0.110617	-0.0229523
995	K150	0	Control	-0.127037	-0.0507443	0.0999119
996	K151	0	Control	0.0808889	-0.0153426	-0.108273
997	K152	0	Control	-0.138519	0.0871277	-0.0333209
998	K153	0	Control	-0.0863484	0.00127871	-0.0815053
999	K154	0	Control	0.226197	-0.0959489	0.0893665
1000	K155	0	Control	-0.117911	-0.0869181	0.0558649
1001	K156	0	Control	0.00111971	0.0308145	-0.111693
1002	K157	0	Control	0.159591	0.0452018	-0.000596062
1003	K158	0	Control	0.00283243	-0.110617	-0.0229523
1004	K159	0	Control	-0.0105831	-0.0408899	-0.148112
1005	K16	0	Control	-0.0128038	-0.166985	-0.0925167
1006	K160	0	Control	0.101568	0.160338	0.0413738
1007	K161	0	Control	0.0835249	0.0207775	-0.0369218
1008	K162	0	Control	0.219244	0.0514135	0.00392945
1009	K163	0	Control	-0.0863484	0.00127871	-0.0815053
1010	K164	0	Control	0.0150934	0.0562862	0.0209389
1011	K165	0	Control	-0.0105831	-0.0408899	-0.148112
1012	K166	0	Control	0.276656	0.059012	0.0108946
1013	K167	0	Control	0.0405477	0.00277274	0.234021
1014	K168	0	Control	0.00283243	-0.110617	-0.0229523
1015	K169	0	Control	-0.0800916	0.0718407	-0.0397912
1016	K17	0	Control	-0.164319	-0.0991156	0.0411929
1017	K170	0	Control	0.00444249	-0.003792	-0.0744095
1018	K171	0	Control	0.190373	0.114282	-0.0391669
1019	K172	0	Control	-0.0105831	-0.0408899	-0.148112
1020	K173	0	Control	-0.14605	0.000998601	-0.0902364
1021	K174	0	Control	-0.18042	0.0768434	0.0504421
1022	K175	0	Control	-0.217768	0.170383	-0.117719
1023	K176	0	Control	-0.189321	-0.0606028	0.133921
1024	K177	0	Control	-0.240339	-0.0766491	0.170592
1025	K178	0	Control	0.167888	0.00821497	-0.0735114
1026	K179	0	Control	-0.0659166	-0.0692162	0.0356563
1027	K18	0	Control	0.00283243	-0.110617	-0.0229523
1028	K180	0	Control	0.0845557	0.0844588	0.0654838
1029	K181	0	Control	0.159591	0.0452018	-0.000596062
1030	K182	0	Control	-0.0605657	0.0310106	-0.0185823
1031	K183	0	Control	-0.111175	0.0372941	-0.0134494
1032	K184	0	Control	-0.156193	0.0336151	-0.0313488
1033	K185	0	Control	0.0872552	-0.0285675	0.137191
1034	K186	0	Control	-0.117911	-0.0869181	0.0558649
1035	K187	0	Control	0.167888	0.00821497	-0.0735114
1036	K188	0	Control	-0.0994145	0.0677895	-0.0626934
1037	K189	0	Control	0.173718	-0.130679	-0.000447589
1038	K19	0	Control	0.226197	-0.0959489	0.0893665
1039	K190	0	Control	-0.127037	-0.0507443	0.0999119
1040	K191	0	Control	0.35354	0.241533	-0.0717679
1041	K192	0	Control	-0.0863484	0.00127871	-0.0815053
1042	K193	0	Control	-0.0105831	-0.0408899	-0.148112
1043	K194	0	Control	0.127834	0.019332	-0.0450975
1044	K195	0	Control	-0.149095	0.108964	-0.240026
1045	K196	0	Control	-0.0923099	-0.118218	-0.0231283
1046	K197	0	Control	0.0998481	0.079192	-0.0818239
1047	K198	0	Control	0.00453075	0.0469316	-0.128106
1048	K199	0	Control	-0.0590857	0.0656323	0.0244417
1049	K20	0	Control	0.166032	-0.0744227	0.0683293
1050	K200	0	Control	-0.0105831	-0.0408899	-0.148112
1051	K201	0	Control	-0.0128038	-0.166985	-0.0925167
1052	K202	0	Control	-0.158509	-0.0806635	0.113687
1053	K203	0	Control	-0.138519	0.0871277	-0.0333209
1054	K204	0	Control	-0.0863484	0.00127871	-0.0815053
1055	K205	0	Control	-0.0659166	-0.0692162	0.0356563
1056	K206	0	Control	-0.0181513	-0.0639811	-0.201472
1057	K207	0	Control	0.0916415	0.0805346	-0.0856022
1058	K208	0	Control	0.0841845	-0.0774583	0.0791935
1059	K209	0	Control	-0.0742464	0.0885336	-0.0578183
1060	K21	0	Control	-0.0128038	-0.166985	-0.0925167
1061	K210	0	Control	0.226197	-0.0959489	0.0893665
1062	K211	0	Control	0.283323	-0.118519	0.114082
1063	K212	0	Control	-0.0605657	0.0310106	-0.0185823
1064	K213	0	Control	0.159591	0.0452018	-0.000596062
1065	K214	0	Control	0.0864031	-0.088886	0.0206784
1066	K215	0	Control	-0.18042	0.0768434	0.0504421
1067	K216	0	Control	0.0150934	0.0562862	0.0209389
1068	K217	0	Control	-0.117911	-0.0869181	0.0558649
1069	K218	0	Control	-0.0659166	-0.0692162	0.0356563
1070	K219	0	Control	0.226197	-0.0959489	0.0893665
1071	K22	0	Control	-0.11255	0.150041	-0.121366
1072	K220	0	Control	-0.0742464	0.0885336	-0.0578183
1073	K221	0	Control	-0.115805	0.17447	-0.113795
1074	K222	0	Control	0.159591	0.0452018	-0.000596062
1075	K223	0	Control	0.00101247	-0.154374	-0.0405871
1076	K224	0	Control	-0.0934447	0.144301	-0.0883683
1077	K225	0	Control	-0.18042	0.0768434	0.0504421
1078	K226	0	Control	-0.0627231	-0.0699369	0.103126
1079	K227	0	Control	-0.117911	-0.0869181	0.0558649
1080	K228	0	Control	-0.0659166	-0.0692162	0.0356563
1081	K229	0	Control	0.166032	-0.0744227	0.0683293
1082	K23	0	Control	-0.119522	0.0627165	0.0315086
1083	K230	0	Control	0.166032	-0.0744227	0.0683293
1084	K231	0	Control	0.167888	0.00821497	-0.0735114
1085	K232	0	Control	0.169289	0.157372	-0.134681
1086	K233	0	Control	-0.0128038	-0.166985	-0.0925167
1087	K234	0	Control	-0.131026	0.106565	-0.0574315
1088	K235	0	Control	-0.235696	-0.115538	0.061338
1089	K236	0	Control	0.00444249	-0.003792	-0.0744095
1090	K237	0	Control	-0.127037	-0.0507443	0.0999119
1091	K238	0	Control	0.0400123	0.129033	0.148149
1092	K239	0	Control	0.226197	-0.0959489	0.0893665
1093	K24	0	Control	0.283323	-0.118519	0.114082
1094	K240	0	Control	-0.219491	0.137006	0.0433045
1095	K241	0	Control	-0.143162	0.134139	0.000133229
1096	K242	0	Control	0.173718	-0.130679	-0.000447589
1097	K243	0	Control	-0.0605657	0.0310106	-0.0185823
1098	K244	0	Control	0.00453075	0.0469316	-0.128106
1099	K245	0	Control	-0.127037	-0.0507443	0.0999119
1100	K246	0	Control	-0.0659166	-0.0692162	0.0356563
1101	K247	0	Control	-0.0850713	-0.104648	0.0339762
1102	K248	0	Control	-0.0128038	-0.166985	-0.0925167
1103	K249	0	Control	-0.0659166	-0.0692162	0.0356563
1104	K25	0	Control	0.0400123	0.129033	0.148149
1105	K250	0	Control	0.0808889	-0.0153426	-0.108273
1106	K251	0	Control	-0.158043	0.171335	-0.0866441
1107	K252	0	Control	0.0835249	0.0207775	-0.0369218
1108	K253	0	Control	0.00444249	-0.003792	-0.0744095
1109	K254	0	Control	-0.156193	0.0336151	-0.0313488
1110	K255	0	Control	0.159591	0.0452018	-0.000596062
1111	K256	0	Control	-0.0183765	-0.221334	-0.128709
1112	K257	0	Control	-0.0923099	-0.118218	-0.0231283
1113	K258	0	Control	0.00444249	-0.003792	-0.0744095
1114	K259	0	Control	-0.14605	0.000998601	-0.0902364
1115	K26	0	Control	-0.0923099	-0.118218	-0.0231283
1116	K260	0	Control	-0.0923099	-0.118218	-0.0231283
1117	K261	0	Control	-0.119522	0.0627165	0.0315086
1118	K262	0	Control	-0.0605657	0.0310106	-0.0185823
1119	K263	0	Control	-0.0800916	0.0718407	-0.0397912
1120	K264	0	Control	0.104993	-0.12734	0.0146966
1121	K265	0	Control	-0.231191	0.0914541	0.0687485
1122	K266	0	Control	-0.0105831	-0.0408899	-0.148112
1123	K267	0	Control	0.0150934	0.0562862	0.0209389
1124	K268	0	Control	-0.240339	-0.0766491	0.170592
1125	K269	0	Control	0.0511541	0.302222	0.133896
1126	K27	0	Control	-0.103049	0.0597345	-0.139671
1127	K270	0	Control	-0.0178949	-0.00796793	-0.203644
1128	K271	0	Control	0.190373	0.114282	-0.0391669
1129	K272	0	Control	-0.0659166	-0.0692162	0.0356563
1130	K273	0	Control	-0.0795374	0.0214722	-0.0367048
1131	K274	0	Control	-0.119522	0.0627165	0.0315086
1132	K275	0	Control	0.159591	0.0452018	-0.000596062
1133	K276	0	Control	-0.00637933	0.307913	0.227363
1134	K277	0	Control	0.0405477	0.00277274	0.234021
1135	K278	0	Control	0.159591	0.0452018	-0.000596062
1136	K279	0	Control	0.0150934	0.0562862	0.0209389
1137	K28	0	Control	-0.0923099	-0.118218	-0.0231283
1138	K280	0	Control	0.00111971	0.0308145	-0.111693
1139	K281	0	Control	0.0831565	-0.144276	-0.0465347
1140	K282	0	Control	-0.0659166	-0.0692162	0.0356563
1141	K283	0	Control	0.127834	0.019332	-0.0450975
1142	K284	0	Control	-0.226185	0.0411784	-0.0262793
1143	K285	0	Control	-0.156193	0.0336151	-0.0313488
1144	K286	0	Control	-0.164319	-0.0991156	0.0411929
1145	K287	0	Control	-0.0742464	0.0885336	-0.0578183
1146	K288	0	Control	0.166032	-0.0744227	0.0683293
1147	K289	0	Control	-0.189321	-0.0606028	0.133921
1148	K29	0	Control	0.0864031	-0.088886	0.0206784
1149	K290	0	Control	0.00283243	-0.110617	-0.0229523
1150	K291	0	Control	0.0400123	0.129033	0.148149
1151	K293	0	Control	0.000227015	-0.0948031	0.0248872
1152	K294	0	Control	0.00444249	-0.003792	-0.0744095
1153	K295	0	Control	0.0935939	0.111297	-0.0162976
1154	K296	0	Control	0.0845557	0.0844588	0.0654838
1155	K297	0	Control	-0.0135151	0.0107666	-0.220739
1156	K298	0	Control	-0.0128038	-0.166985	-0.0925167
1157	K299	0	Control	-0.119522	0.0627165	0.0315086
1158	K30	0	Control	0.0872552	-0.0285675	0.137191
1159	K300	0	Control	-0.0605657	0.0310106	-0.0185823
1160	K301	0	Control	-0.156193	0.0336151	-0.0313488
1161	K302	0	Control	-0.0614553	0.0965375	0.10332
1162	K303	0	Control	0.106464	-0.0546409	0.158594
1163	K304	0	Control	0.166032	-0.0744227	0.0683293
1164	K305	0	Control	-0.219491	0.137006	0.0433045
1165	K306	0	Control	-0.0659166	-0.0692162	0.0356563
1166	K307	0	Control	0.00444249	-0.003792	-0.0744095
1167	K308	0	Control	-0.0605657	0.0310106	-0.0185823
1168	K309	0	Control	-0.0605657	0.0310106	-0.0185823
1169	K31	0	Control	-0.240339	-0.0766491	0.170592
1170	K310	0	Control	-0.240339	-0.0766491	0.170592
1171	K311	0	Control	0.00283243	-0.110617	-0.0229523
1172	K312	0	Control	-0.0994145	0.0677895	-0.0626934
1173	K313	0	Control	-0.0135151	0.0107666	-0.220739
1174	K314	0	Control	-0.0605657	0.0310106	-0.0185823
1175	K315	0	Control	0.00283243	-0.110617	-0.0229523
1176	K316	0	Control	-0.150811	0.0586911	0.0288409
1177	K317	0	Control	-0.150774	0.113875	0.0230336
1178	K318	0	Control	0.00453075	0.0469316	-0.128106
1179	K319	0	Control	0.100043	0.142602	0.0640867
1180	K32	0	Control	-0.0863484	0.00127871	-0.0815053
1181	K320	0	Control	-0.0850713	-0.104648	0.0339762
1182	K321	0	Control	-0.240339	-0.0766491	0.170592
1183	K322	0	Control	-0.119522	0.0627165	0.0315086
1184	K323	0	Control	-0.127037	-0.0507443	0.0999119
1185	K324	0	Control	0.00283243	-0.110617	-0.0229523
1186	K325	0	Control	-0.119522	0.0627165	0.0315086
1187	K326	0	Control	-0.153397	-0.142483	-0.0167838
1188	K327	0	Control	0.00283243	-0.110617	-0.0229523
1189	K328	0	Control	-0.0105831	-0.0408899	-0.148112
1190	K329	0	Control	-0.0742464	0.0885336	-0.0578183
1191	K33	0	Control	-0.18042	0.0768434	0.0504421
1192	K330	0	Control	-0.150774	0.113875	0.0230336
1193	K331	0	Control	0.00453075	0.0469316	-0.128106
1194	K332	0	Control	-0.0105831	-0.0408899	-0.148112
1195	K333	0	Control	-0.0659166	-0.0692162	0.0356563
1196	K334	0	Control	0.0511541	0.302222	0.133896
1197	K335	0	Control	-0.240339	-0.0766491	0.170592
1198	K336	0	Control	0.0150934	0.0562862	0.0209389
1199	K337	0	Control	-0.119522	0.0627165	0.0315086
1200	K338	0	Control	-0.0348036	0.0937559	0.0849477
1201	K339	0	Control	-0.0659166	-0.0692162	0.0356563
1202	K34	0	Control	0.0998481	0.079192	-0.0818239
1203	K340	0	Control	-0.0863484	0.00127871	-0.0815053
1204	K341	0	Control	0.00283243	-0.110617	-0.0229523
1205	K342	0	Control	0.255683	0.112582	-0.0149818
1206	K343	0	Control	-0.0605657	0.0310106	-0.0185823
1207	K344	0	Control	0.00444249	-0.003792	-0.0744095
1208	K345	0	Control	-0.0128038	-0.166985	-0.0925167
1209	K346	0	Control	-0.0128038	-0.166985	-0.0925167
1210	K347	0	Control	-0.119522	0.0627165	0.0315086
1211	K348	0	Control	0.0511541	0.302222	0.133896
1212	K349	0	Control	0.226197	-0.0959489	0.0893665
1213	K35	0	Control	-0.189321	-0.0606028	0.133921
1214	K350	0	Control	-0.0742464	0.0885336	-0.0578183
1215	K351	0	Control	0.190373	0.114282	-0.0391669
1216	K352	0	Control	0.172143	-0.0500652	0.222829
1217	K353	0	Control	0.0831565	-0.144276	-0.0465347
1218	K354	0	Control	-0.0128038	-0.166985	-0.0925167
1219	K355	0	Control	-0.189321	-0.0606028	0.133921
1220	K356	0	Control	0.00283243	-0.110617	-0.0229523
1221	K357	0	Control	0.00444249	-0.003792	-0.0744095
1222	K358	0	Control	0.127834	0.019332	-0.0450975
1223	K359	0	Control	-0.164319	-0.0991156	0.0411929
1224	K360	0	Control	0.0872552	-0.0285675	0.137191
1225	K361	0	Control	0.0841845	-0.0774583	0.0791935
1226	K362	0	Control	0.191282	0.0971218	-0.0180674
1227	K363	0	Control	0.131224	-0.118069	0.0290143
1228	K364	0	Control	0.00444249	-0.003792	-0.0744095
1229	K365	0	Control	0.00283243	-0.110617	-0.0229523
1230	K366	0	Control	-0.127037	-0.0507443	0.0999119
1231	K367	0	Control	0.166032	-0.0744227	0.0683293
1232	K368	0	Control	-0.0605657	0.0310106	-0.0185823
1233	K369	0	Control	-0.0117667	-0.10236	0.0310252
1234	K37	0	Control	-0.127037	-0.0507443	0.0999119
1235	K370	0	Control	0.0820955	0.0548379	0.00334827
1236	K371	0	Control	-0.111175	0.0372941	-0.0134494
1237	K372	0	Control	-0.18042	0.0768434	0.0504421
1238	K373	0	Control	0.276656	0.059012	0.0108946
1239	K374	0	Control	-0.0850713	-0.104648	0.0339762
1240	K375	0	Control	0.166032	-0.0744227	0.0683293
1241	K376	0	Control	0.00548234	0.0576967	0.0258098
1242	K377	0	Control	0.0864031	-0.088886	0.0206784
1243	K378	0	Control	0.0998481	0.079192	-0.0818239
1244	K379	0	Control	0.00283243	-0.110617	-0.0229523
1245	K38	0	Control	-0.0605657	0.0310106	-0.0185823
1246	K380	0	Control	-0.109863	0.0404242	-0.120963
1247	K381	0	Control	0.0405477	0.00277274	0.234021
1248	K382	0	Control	-0.127037	-0.0507443	0.0999119
1249	K383	0	Control	0.0998481	0.079192	-0.0818239
1250	K384	0	Control	-0.000234855	0.0938905	-0.223683
1251	K385	0	Control	0.219381	-0.097274	0.0918483
1252	K386	0	Control	0.0835249	0.0207775	-0.0369218
1253	K387	0	Control	-0.117911	-0.0869181	0.0558649
1254	K388	0	Control	-0.0659166	-0.0692162	0.0356563
1255	K389	0	Control	-0.18042	0.0768434	0.0504421
1256	K39	0	Control	-0.109863	0.0404242	-0.120963
1257	K390	0	Control	-0.0800916	0.0718407	-0.0397912
1258	K391	0	Control	-0.0135151	0.0107666	-0.220739
1259	K392	0	Control	0.202575	-0.108821	0.0737784
1260	K393	0	Control	-0.0923099	-0.118218	-0.0231283
1261	K394	0	Control	-0.168922	0.071202	-0.153149
1262	K395	0	Control	0.0405477	0.00277274	0.234021
1263	K396	0	Control	0.190373	0.114282	-0.0391669
1264	K397	0	Control	0.0770947	0.0191459	-0.0382366
1265	K398	0	Control	0.0872552	-0.0285675	0.137191
1266	K399	0	Control	-0.119522	0.0627165	0.0315086
1267	K40	0	Control	-0.0863484	0.00127871	-0.0815053
1268	K400	0	Control	-0.269245	0.0996563	-0.0516657
1269	K401	0	Control	-0.143162	0.134139	0.000133229
1270	K402	0	Control	0.0831565	-0.144276	-0.0465347
1271	K403	0	Control	0.0872552	-0.0285675	0.137191
1272	K404	0	Control	0.00283243	-0.110617	-0.0229523
1273	K405	0	Control	-0.0128038	-0.166985	-0.0925167
1274	K406	0	Control	-0.164319	-0.0991156	0.0411929
1275	K407	0	Control	0.130152	-0.182788	-0.0554904
1276	K408	0	Control	0.00283243	-0.110617	-0.0229523
1277	K409	0	Control	0.0400123	0.129033	0.148149
1278	K41	0	Control	-0.0659166	-0.0692162	0.0356563
1279	K410	0	Control	-0.0378305	-0.0225434	0.159494
1280	K411	0	Control	-0.000868429	0.0184388	-0.150549
1281	K412	0	Control	-0.127037	-0.0507443	0.0999119
1282	K413	0	Control	-0.127037	-0.0507443	0.0999119
1283	K414	0	Control	-0.150811	0.0586911	0.0288409
1284	K415	0	Control	0.0864031	-0.088886	0.0206784
1285	K416	0	Control	-0.0923099	-0.118218	-0.0231283
1286	K417	0	Control	0.0864031	-0.088886	0.0206784
1287	K418	0	Control	0.276656	0.059012	0.0108946
1288	K419	0	Control	0.00444249	-0.003792	-0.0744095
1289	K42	0	Control	-0.156193	0.0336151	-0.0313488
1290	K420	0	Control	0.0835249	0.0207775	-0.0369218
1291	K421	0	Control	0.166032	-0.0744227	0.0683293
1292	K422	0	Control	0.0998481	0.079192	-0.0818239
1293	K423	0	Control	0.159591	0.0452018	-0.000596062
1294	K424	0	Control	0.00153556	0.0964753	-0.174731
1295	K425	0	Control	0.00444249	-0.003792	-0.0744095
1296	K426	0	Control	0.0405477	0.00277274	0.234021
1297	K427	0	Control	-0.119522	0.0627165	0.0315086
1298	K428	0	Control	-0.0923099	-0.118218	-0.0231283
1299	K429	0	Control	0.0960881	0.13165	-0.0396918
1300	K430	0	Control	-0.191108	-0.185339	-0.0304102
1301	K431	0	Control	0.166032	-0.0744227	0.0683293
1302	K432	0	Control	-0.18042	0.0768434	0.0504421
1303	K433	0	Control	-0.0863484	0.00127871	-0.0815053
1304	K434	0	Control	0.202575	-0.108821	0.0737784
1305	K435	0	Control	-0.0923099	-0.118218	-0.0231283
1306	K436	0	Control	0.0511541	0.302222	0.133896
1307	K437	0	Control	-0.0659166	-0.0692162	0.0356563
1308	K438	0	Control	0.283323	-0.118519	0.114082
1309	K439	0	Control	0.105907	0.0996594	-0.226816
1310	K44	0	Control	-0.158043	0.171335	-0.0866441
1311	K440	0	Control	0.172143	-0.0500652	0.222829
1312	K441	0	Control	-0.0128038	-0.166985	-0.0925167
1313	K442	0	Control	0.190373	0.114282	-0.0391669
1314	K443	0	Control	0.166032	-0.0744227	0.0683293
1315	K444	0	Control	0.0845557	0.0844588	0.0654838
1316	K445	0	Control	-0.119522	0.0627165	0.0315086
1317	K446	0	Control	-0.158509	-0.0806635	0.113687
1318	K447	0	Control	-0.182854	0.105971	-0.0816542
1319	K448	0	Control	-0.164319	-0.0991156	0.0411929
1320	K449	0	Control	0.159591	0.0452018	-0.000596062
1321	K45	0	Control	0.0400123	0.129033	0.148149
1322	K450	0	Control	0.00283243	-0.110617	-0.0229523
1323	K451	0	Control	0.0142307	-0.0467791	0.0813205
1324	K452	0	Control	0.00444249	-0.003792	-0.0744095
1325	K453	0	Control	-0.0850713	-0.104648	0.0339762
1326	K46	0	Control	-0.119522	0.0627165	0.0315086
1327	K47	0	Control	-0.119522	0.0627165	0.0315086
1328	K48	0	Control	0.255683	0.112582	-0.0149818
1329	K49	0	Control	-0.0659166	-0.0692162	0.0356563
1330	K50	0	Control	0.0150934	0.0562862	0.0209389
1331	K51	0	Control	0.226197	-0.0959489	0.0893665
1332	K52	0	Control	0.196318	0.0366977	-0.0115893
1333	K53	0	Control	-0.0742464	0.0885336	-0.0578183
1334	K54	0	Control	-0.119522	0.0627165	0.0315086
1335	K55	0	Control	-0.0934447	0.144301	-0.0883683
1336	K56	0	Control	-0.164319	-0.0991156	0.0411929
1337	K57	0	Control	0.0872552	-0.0285675	0.137191
1338	K58	0	Control	0.159591	0.0452018	-0.000596062
1339	K59	0	Control	-0.0863484	0.00127871	-0.0815053
1340	K6	0	Control	0.00444249	-0.003792	-0.0744095
1341	K60	0	Control	-0.000122276	-0.199723	-0.0551619
1342	K61	0	Control	0.0142307	-0.0467791	0.0813205
1343	K62	0	Control	0.0864031	-0.088886	0.0206784
1344	K63	0	Control	0.00280551	-0.021655	-0.108487
1345	K64	0	Control	-0.138519	0.0871277	-0.0333209
1346	K65	0	Control	-0.153397	-0.142483	-0.0167838
1347	K66	0	Control	0.0150934	0.0562862	0.0209389
1348	K67	0	Control	0.0589829	0.358698	0.156212
1349	K68	0	Control	0.0470866	0.134367	0.168566
1350	K69	0	Control	0.321744	0.043884	-0.00134066
1351	K70	0	Control	-0.127037	-0.0507443	0.0999119
1352	K71	0	Control	-0.119522	0.0627165	0.0315086
1353	K72	0	Control	0.166032	-0.0744227	0.0683293
1354	K73	0	Control	-0.138519	0.0871277	-0.0333209
1355	K74	0	Control	-0.0605657	0.0310106	-0.0185823
1356	K75	0	Control	0.00283243	-0.110617	-0.0229523
1357	K76	0	Control	0.0872552	-0.0285675	0.137191
1358	K77	0	Control	0.00283243	-0.110617	-0.0229523
1359	K78	0	Control	-0.127037	-0.0507443	0.0999119
1360	K79	0	Control	-0.0105831	-0.0408899	-0.148112
1361	K80	0	Control	-0.159539	0.104756	-0.0837103
1362	K81	0	Control	-0.127037	-0.0507443	0.0999119
1363	K82	0	Control	0.166032	-0.0744227	0.0683293
1364	K83	0	Control	0.0941919	0.0440048	-0.172105
1365	K84	0	Control	-0.130853	0.062151	-0.184971
1366	K85	0	Control	0.00283243	-0.110617	-0.0229523
1367	K86	0	Control	0.117383	0.233419	0.0306356
1368	K87	0	Control	0.173718	-0.130679	-0.000447589
1369	K88	0	Control	0.0405477	0.00277274	0.234021
1370	K89	0	Control	0.166032	-0.0744227	0.0683293
1371	K90	0	Control	-0.156193	0.0336151	-0.0313488
1372	K91	0	Control	0.0872552	-0.0285675	0.137191
1373	K92	0	Control	-0.292821	-0.140394	0.0807804
1374	K93	0	Control	-0.156193	0.0336151	-0.0313488
1375	K94	0	Control	0.0998481	0.079192	-0.0818239
1376	K95	0	Control	0.0266632	0.100043	0.0860794
1377	K96	0	Control	0.104993	-0.12734	0.0146966
1378	K97	0	Control	0.0831565	-0.144276	-0.0465347
1379	K98	0	Control	-0.127037	-0.0507443	0.0999119
1380	K99	0	Control	-0.0605657	0.0310106	-0.0185823
1001	SB201	0	Control	-0.0422093	0.17287	0.0623671		NOWA
1002	SB202	0	Control	-0.0105831	-0.0408899	-0.148112
1003	SB203	0	Control	0.0959086	-0.0384954	-0.149255
1004	SB204	0	Control	0.166032	-0.0744227	0.0683293
1005	SB205	0	Control	0.0150934	0.0562862	0.0209389
1006	SB206	0	Control	0.00283243	-0.110617	-0.0229523
1007	SB207	0	Control	-0.127037	-0.0507443	0.0999119
1008	SB208	0	Control	0.159591	0.0452018	-0.000596062
1009	SB209	0	Control	-0.0800916	0.0718407	-0.0397912
1010	SB210	0	Control	-0.0863484	0.00127871	-0.0815053
1011	SB211	0	Control	-0.182854	0.105971	-0.0816542
1012	SB212	0	Control	0.172143	-0.0500652	0.222829
1013	SB213	0	Control	0.0770947	0.0191459	-0.0382366
1014	SB214	0	Control	-0.0795374	0.0214722	-0.0367048
1015	SB215	0	Control	-0.0128038	-0.166985	-0.0925167
1016	SB216	0	Control	0.00453075	0.0469316	-0.128106
1017	SB217	0	Control	0.202575	-0.108821	0.0737784
1018	SB218	0	Control	-0.0659166	-0.0692162	0.0356563
1019	SB219	0	Control	-0.0105831	-0.0408899	-0.148112
1020	SB220	0	Control	0.00311149	0.0388595	-0.172279
1021	SB221	0	Control	-0.0659166	-0.0692162	0.0356563
1022	SB222	0	Control	-0.0863484	0.00127871	-0.0815053
1023	SB223	0	Control	-0.0159729	-0.0693458	-0.200747
1024	SB224	0	Control	-0.117911	-0.0869181	0.0558649
1025	SB225	0	Control	0.283323	-0.118519	0.114082
1026	SB226	0	Control	0.0845557	0.0844588	0.0654838
1027	SB227	0	Control	0.166032	-0.0744227	0.0683293
1028	SB228	0	Control	-0.0923099	-0.118218	-0.0231283
1029	SB229	0	Control	0.00444249	-0.003792	-0.0744095
1030	SB230	0	Control	0.173718	-0.130679	-0.000447589
1031	SB231	0	Control	0.0831565	-0.144276	-0.0465347
1032	SB232	0	Control	0.167888	0.00821497	-0.0735114
1033	SB233	0	Control	0.100043	0.142602	0.0640867
1034	SB234	0	Control	-0.156193	0.0336151	-0.0313488
1035	SB235	0	Control	0.00283243	-0.110617	-0.0229523
1036	SB236	0	Control	-0.177384	0.0491477	-0.128357
1037	SB237	0	Control	0.00453075	0.0469316	-0.128106
1038	SB238	0	Control	0.00280551	-0.021655	-0.108487
1039	SB239	0	Control	-0.0800916	0.0718407	-0.0397912
1040	SB240	0	Control	-0.111175	0.0372941	-0.0134494
1041	SB241	0	Control	-0.119522	0.0627165	0.0315086
1042	SB242	0	Control	0.19565	0.0782275	-0.131012
1043	SB243	0	Control	0.00283243	-0.110617	-0.0229523
1044	SB244	0	Control	0.0176477	0.1215	-0.00950239
1045	SB245	0	Control	-0.0605657	0.0310106	-0.0185823
1046	SB246	0	Control	-0.117911	-0.0869181	0.0558649
1047	SB247	0	Control	-0.189321	-0.0606028	0.133921
1048	SB248	0	Control	-0.0135151	0.0107666	-0.220739
1049	SB249	0	Control	0.166032	-0.0744227	0.0683293
1050	SB250	0	Control	0.0176477	0.1215	-0.00950239
1051	SB273	0	Control	0.0845557	0.0844588	0.0654838
1052	SB274	0	Control	-0.174087	0.200236	-0.0176828
1053	SB275	0	Control	-0.111175	0.0372941	-0.0134494
1054	SB276	0	Control	-0.153397	-0.142483	-0.0167838
1055	SB277	0	Control	-0.18042	0.0768434	0.0504421
1056	SB278	0	Control	0.0142307	-0.0467791	0.0813205
1057	SB279	0	Control	-0.119522	0.0627165	0.0315086
1058	SB280	0	Control	-0.130853	0.062151	-0.184971
1059	SB281	0	Control	-0.0930004	0.0887859	-0.0860367
1060	SB282	0	Control	-0.0605657	0.0310106	-0.0185823
1061	SB283	0	Control	-0.219491	0.137006	0.0433045
1062	SB284	0	Control	-0.18042	0.0768434	0.0504421
1063	SB285	0	Control	-0.248975	0.235114	-0.00215806
1064	SB286	0	Control	0.0820955	0.0548379	0.00334827
1065	SB287	0	Control	0.0864031	-0.088886	0.0206784
1066	SB288	0	Control	0.283323	-0.118519	0.114082
1067	SB289	0	Control	0.173718	-0.130679	-0.000447589
1068	SB290	0	Control	0.0150934	0.0562862	0.0209389
1069	SB291	0	Control	-0.189321	-0.0606028	0.133921
1070	SB292	0	Control	0.00101247	-0.154374	-0.0405871
1071	SB293	0	Control	0.0820955	0.0548379	0.00334827
1072	SB294	0	Control	-0.0923099	-0.118218	-0.0231283
1073	SB295	0	Control	0.0864031	-0.088886	0.0206784
1074	SB296	0	Control	0.159591	0.0452018	-0.000596062
1075	SB297	0	Control	-0.0659166	-0.0692162	0.0356563
1076	SB298	0	Control	-0.18042	0.0768434	0.0504421
1077	SB299	0	Control	-0.103049	0.0597345	-0.139671
1078	SB300	0	Control	0.0845557	0.0844588	0.0654838
1079	SB301	0	Control	-0.0605657	0.0310106	-0.0185823
1080	SB302	0	Control	-0.0181513	-0.0639811	-0.201472
1081	SB303	0	Control	0.159591	0.0452018	-0.000596062
1082	SB304	0	Control	-0.119522	0.0627165	0.0315086
1083	SB305	0	Control	0.00280551	-0.021655	-0.108487
1084	SB306	0	Control	0.0872552	-0.0285675	0.137191
1085	SB307	0	Control	-0.119522	0.0627165	0.0315086
1086	SB308	0	Control	0.117323	0.0561068	-0.0912467
1087	SB309	0	Control	-0.210232	0.160014	0.0143206
1088	SB310	0	Control	0.00444249	-0.003792	-0.0744095
1089	SB311	0	Control	-0.0795374	0.0214722	-0.0367048
1090	SB312	0	Control	-0.0659166	-0.0692162	0.0356563
1091	SB313	0	Control	-0.164319	-0.0991156	0.0411929
1092	SB314	0	Control	-0.158509	-0.0806635	0.113687
1093	SB315	0	Control	0.283323	-0.118519	0.114082
1094	SB316	0	Control	0.0142307	-0.0467791	0.0813205
1095	SB317	0	Control	-0.0178949	-0.00796793	-0.203644
1096	SB318	0	Control	-0.0850713	-0.104648	0.0339762
1097	SB319	0	Control	-0.0923099	-0.118218	-0.0231283
1098	SB320	0	Control	-0.119522	0.0627165	0.0315086
1099	SB321	0	Control	-0.0863484	0.00127871	-0.0815053
1100	SB322	0	Control	-0.127037	-0.0507443	0.0999119
1101	SB323	0	Control	-0.119522	0.0627165	0.0315086
1102	SB324	0	Control	0.0872552	-0.0285675	0.137191
1103	SB325	0	Control	-0.206716	-0.133844	0.0425337
1104	SB326	0	Control	-0.189321	-0.0606028	0.133921
1105	SB327	0	Control	0.0400123	0.129033	0.148149
1106	SB328	0	Control	0.0142307	-0.0467791	0.0813205
1107	SB329	0	Control	-0.111175	0.0372941	-0.0134494
1108	SB330	0	Control	0.0835249	0.0207775	-0.0369218
1109	SB331	0	Control	-0.0863484	0.00127871	-0.0815053
1110	SB332	0	Control	0.19565	0.0782275	-0.131012
1111	SB333	0	Control	0.0695242	0.105928	0.114484
1112	SB334	0	Control	-0.0378305	-0.0225434	0.159494
1113	SB335	0	Control	0.167888	0.00821497	-0.0735114
1114	SB336	0	Control	0.159591	0.0452018	-0.000596062
1115	SB337	0	Control	-0.0105831	-0.0408899	-0.148112
1116	SB338	0	Control	0.159591	0.0452018	-0.000596062
1117	SB339	0	Control	0.0176477	0.1215	-0.00950239
1118	SB340	0	Control	0.196318	0.0366977	-0.0115893
1119	SB341	0	Control	-0.0659166	-0.0692162	0.0356563
1120	SB342	0	Control	0.0966307	-0.0312283	-0.148609
1121	SB343	0	Control	0.152208	0.00335156	-0.0680309
1122	SB344	0	Control	0.0864031	-0.088886	0.0206784
1123	SB345	0	Control	0.101568	0.160338	0.0413738
1124	SB346	0	Control	-0.119522	0.0627165	0.0315086
1125	SB347	0	Control	-0.174087	0.200236	-0.0176828
1126	SB348	0	Control	-0.119522	0.0627165	0.0315086
1127	SB349	0	Control	-0.112801	0.212673	0.102147
1128	SB350	0	Control	0.0864031	-0.088886	0.0206784
1129	SB351	0	Control	0.167888	0.00821497	-0.0735114
1130	SB352	0	Control	0.0872552	-0.0285675	0.137191
1131	SB353	0	Control	-0.111175	0.0372941	-0.0134494
1132	SB354	0	Control	-0.119522	0.0627165	0.0315086
1133	SB355	0	Control	-0.0800916	0.0718407	-0.0397912
1134	SB356	0	Control	0.159591	0.0452018	-0.000596062
1135	SB357	0	Control	0.00283243	-0.110617	-0.0229523
1136	SB358	0	Control	0.226197	-0.0959489	0.0893665
1137	SB359	0	Control	0.159591	0.0452018	-0.000596062
1138	SB360	0	Control	0.00444249	-0.003792	-0.0744095
1139	SB361	0	Control	0.166032	-0.0744227	0.0683293
1140	SB362	0	Control	-0.0605657	0.0310106	-0.0185823
1141	SB363	0	Control	0.159591	0.0452018	-0.000596062
1142	SB364	0	Control	0.190373	0.114282	-0.0391669
1143	SB365	0	Control	-0.0850713	-0.104648	0.0339762
1144	SB366	0	Control	0.0835249	0.0207775	-0.0369218
1145	SB367	0	Control	0.00111971	0.0308145	-0.111693
1146	SB368	0	Control	0.223679	0.1434	-0.176074
1147	SB369	0	Control	-0.0422093	0.17287	0.0623671
1148	SB370	0	Control	0.00283243	-0.110617	-0.0229523
1149	SB371	0	Control	-0.235696	-0.115538	0.061338
1150	SB372	0	Control	-0.0605657	0.0310106	-0.0185823
1151	SB373	0	Control	-0.0659166	-0.0692162	0.0356563
1152	SB374	0	Control	-0.109073	-0.0188527	-0.118185
1153	SB375	0	Control	-0.226185	0.0411784	-0.0262793
1154	SB376	0	Control	-0.18042	0.0768434	0.0504421
1155	SB377	0	Control	-0.0105831	-0.0408899	-0.148112
1156	SB378	0	Control	-0.0135151	0.0107666	-0.220739
1157	SB379	0	Control	0.159591	0.0452018	-0.000596062
1158	SB380	0	Control	0.00283243	-0.110617	-0.0229523
1159	SB381	0	Control	-0.127037	-0.0507443	0.0999119
1160	SB382	0	Control	-0.0605657	0.0310106	-0.0185823
1161	SB383	0	Control	0.166032	-0.0744227	0.0683293
1162	SB384	0	Control	-0.240339	-0.0766491	0.170592
1163	SB385	0	Control	-0.117911	-0.0869181	0.0558649
1164	SB386	0	Control	0.0405477	0.00277274	0.234021
1165	SB387	0	Control	-0.0135151	0.0107666	-0.220739
1166	SB388	0	Control	0.00283243	-0.110617	-0.0229523
1167	SB389	0	Control	0.166032	-0.0744227	0.0683293
1168	SB390	0	Control	-0.065912	0.11589	-0.0855422
1169	SB391	0	Control	0.00101247	-0.154374	-0.0405871
1170	SB392	0	Control	-0.156193	0.0336151	-0.0313488
1171	SB393	0	Control	-0.120193	-0.161748	-0.0394292
1172	SB394	0	Control	0.190373	0.114282	-0.0391669
1173	SB395	0	Control	-0.206716	-0.133844	0.0425337
1174	SB396	0	Control	-0.240339	-0.0766491	0.170592
1175	SB397	0	Control	0.0835249	0.0207775	-0.0369218
1176	SB399	0	Control	-0.119522	0.0627165	0.0315086
1177	SB400	0	Control	-0.0605657	0.0310106	-0.0185823
1178	SB403	0	Control	0.19565	0.0782275	-0.131012
1179	SB404	0	Control	0.0511541	0.302222	0.133896
1180	1CA	0	Control	-0.127037	-0.0507443	0.0999119
1181	2CA	0	Control	-0.0744494	-0.0211465	-0.115243
1182	3CA	0	Control	0.00283243	-0.110617	-0.0229523
1183	4CA	0	Control	-0.240339	-0.0766491	0.170592
1184	5CA	0	Control	-0.127037	-0.0507443	0.0999119
1185	6CA	0	Control	0.0864031	-0.088886	0.0206784
1186	7CA	0	Control	0.0835249	0.0207775	-0.0369218
1187	8CA	0	Control	-0.119522	0.0627165	0.0315086
1188	9CA	0	Control	-0.28792	-0.149591	0.0653534
1189	10CA	0	Control	0.0400123	0.129033	0.148149
1190	11CA	0	Control	0.0405477	0.00277274	0.234021
1191	12CA	0	Control	0.173718	-0.130679	-0.000447589
1192	13CA	0	Control	-0.114102	-0.0099762	-0.115754
1193	14CA	0	Control	0.0845557	0.0844588	0.0654838
1194	15CA	0	Control	0.00453075	0.0469316	-0.128106
1195	16CA	0	Control	-0.18042	0.0768434	0.0504421
1196	17CA	0	Control	0.166032	-0.0744227	0.0683293
1197	18CA	0	Control	0.0835249	0.0207775	-0.0369218
1198	19CA	0	Control	-0.0105831	-0.0408899	-0.148112
1199	20CA	0	Control	-0.0105831	-0.0408899	-0.148112
1200	21CA	0	Control	0.0864031	-0.088886	0.0206784
1201	22CA	0	Control	0.0142669	0.104912	0.00989203
1202	23CA	0	Control	-0.0659166	-0.0692162	0.0356563
1203	24CA	0	Control	0.219244	0.0514135	0.00392945
1204	25CA	0	Control	0.0872552	-0.0285675	0.137191
1205	26CA	0	Control	-0.0105831	-0.0408899	-0.148112
1206	27CA	0	Control	0.166032	-0.0744227	0.0683293
1207	28CA	0	Control	0.0864031	-0.088886	0.0206784
1208	29CA	0	Control	0.202575	-0.108821	0.0737784
1209	30CA	0	Control	0.00111971	0.0308145	-0.111693
1210	31CA	0	Control	-0.111175	0.0372941	-0.0134494
1211	32CA	0	Control	0.0400123	0.129033	0.148149
1212	33CA	0	Control	-0.0659166	-0.0692162	0.0356563
1213	34CA	0	Control	-0.0159729	-0.0693458	-0.200747
1214	35CA	0	Control	0.173718	-0.130679	-0.000447589
1215	36CA	0	Control	0.0400123	0.129033	0.148149
1216	37CA	0	Control	-0.143162	0.134139	0.000133229
1217	38CA	0	Control	-0.0605657	0.0310106	-0.0185823
1218	39CA	0	Control	0.0150934	0.0562862	0.0209389
1219	40CA	0	Control	0.159591	0.0452018	-0.000596062
1220	41CA	0	Control	0.00453075	0.0469316	-0.128106
1221	42CA	0	Control	-0.226185	0.0411784	-0.0262793
1222	43CA	0	Control	-0.226185	0.0411784	-0.0262793
1223	44CA	0	Control	0.173718	-0.130679	-0.000447589
1224	45CA	0	Control	-0.0605657	0.0310106	-0.0185823
1225	46CA	0	Control	0.00111971	0.0308145	-0.111693
1226	47CA	0	Control	0.0998481	0.079192	-0.0818239
1227	48CA	0	Control	-0.174087	0.200236	-0.0176828
1228	49CA	0	Control	0.00283243	-0.110617	-0.0229523
1229	50CA	0	Control	-0.0183765	-0.221334	-0.128709
1230	51CA	0	Control	-0.168922	0.071202	-0.153149
1231	52CA	0	Control	0.0405477	0.00277274	0.234021
1232	53CA	0	Control	-0.174087	0.200236	-0.0176828
1233	54CA	0	Control	-0.219491	0.137006	0.0433045
1234	55CA	0	Control	-0.143162	0.134139	0.000133229
1235	56CA	0	Control	0.167888	0.00821497	-0.0735114
1236	57CA	0	Control	0.00283243	-0.110617	-0.0229523
1237	58CA	0	Control	0.0437737	0.197505	0.159486
1238	59CA	0	Control	0.166032	-0.0744227	0.0683293
1239	60CA	0	Control	-0.119522	0.0627165	0.0315086
1240	61CA	0	Control	-0.127037	-0.0507443	0.0999119
1241	62CA	0	Control	-0.0659166	-0.0692162	0.0356563
1242	63CA	0	Control	-0.182414	0.115337	0.0155862
1243	64CA	0	Control	-0.0850713	-0.104648	0.0339762
1244	65CA	0	Control	0.226197	-0.0959489	0.0893665
1245	66CA	0	Control	-0.0348036	0.0937559	0.0849477
1246	67CA	0	Control	-0.0348036	0.0937559	0.0849477
1247	68CA	0	Control	-0.0605657	0.0310106	-0.0185823
1248	69CA	0	Control	-0.0659166	-0.0692162	0.0356563
1249	70CA	0	Control	0.0142307	-0.0467791	0.0813205
1250	71CA	0	Control	-0.0605657	0.0310106	-0.0185823
1251	72CA	0	Control	0.00444249	-0.003792	-0.0744095
1252	73CA	0	Control	0.00283243	-0.110617	-0.0229523
1253	74CA	0	Control	0.00283243	-0.110617	-0.0229523
1254	75CA	0	Control	0.0835249	0.0207775	-0.0369218
1255	76CA	0	Control	-0.0923099	-0.118218	-0.0231283
1256	77CA	0	Control	0.0150934	0.0562862	0.0209389
1257	78CA	0	Control	0.00283243	-0.110617	-0.0229523
1258	79CA	0	Control	-0.127037	-0.0507443	0.0999119
1259	80CA	0	Control	0.00283243	-0.110617	-0.0229523
1260	81CA	0	Control	0.314515	0.15544	-0.0417918
1261	82CA	0	Control	0.00444249	-0.003792	-0.0744095
1262	83CA	0	Control	0.0483382	0.0719835	0.031583
1263	84CA	0	Control	0.229715	0.00509757	-0.0862775
1264	85CA	0	Control	-0.0659166	-0.0692162	0.0356563
1265	86CA	0	Control	0.261572	0.0394888	-0.00757309
1266	87CA	0	Control	-0.0128038	-0.166985	-0.0925167
1267	88CA	0	Control	0.159591	0.0452018	-0.000596062
1268	89CA	0	Control	0.0835249	0.0207775	-0.0369218
1269	90CA	0	Control	-0.0923099	-0.118218	-0.0231283
1270	91CA	0	Control	-0.109073	-0.0188527	-0.118185
1271	92CA	0	Control	-0.182854	0.105971	-0.0816542
1272	93CA	0	Control	0.00453075	0.0469316	-0.128106
1273	94CA	0	Control	-0.103049	0.0597345	-0.139671
1274	95CA	0	Control	-0.182414	0.115337	0.0155862
1275	96CA	0	Control	0.00283243	-0.110617	-0.0229523
1276	97CA	0	Control	0.00101247	-0.154374	-0.0405871
1277	98CA	0	Control	0.0176477	0.1215	-0.00950239
1278	99CA	0	Control	-0.127037	-0.0507443	0.0999119
1279	100CA	0	Control	-0.0105831	-0.0408899	-0.148112
1280	101CA	0	Control	-0.259017	0.125282	-0.0813309
1281	102CA	0	Control	-0.0183765	-0.221334	-0.128709
1	7	0	Endurance	0.159591	0.0452018	-0.000596062
3	15	0	Endurance	-0.119522	0.0627165	0.0315086
4	16	0	Endurance	-0.0105831	-0.0408899	-0.148112
5	23	0	Endurance	-0.103049	0.0597345	-0.139671
6	27	0	Endurance	0.159591	0.0452018	-0.000596062
7	30	0	Endurance	0.159591	0.0452018	-0.000596062
8	31	0	Endurance	0.314515	0.15544	-0.0417918
9	32	0	Endurance	0.173718	-0.130679	-0.000447589
10	37	0	Endurance	0.0176477	0.1215	-0.00950239
11	38	0	Endurance	0.0808889	-0.0153426	-0.108273
29	108	0	Endurance	-0.210232	0.160014	0.0143206
32	115	0	Endurance	-0.0605657	0.0310106	-0.0185823
34	142	0	Endurance	-0.0605657	0.0310106	-0.0185823
36	152	0	Endurance	0.115552	0.136531	-0.118286
37	154	0	Endurance	0.0845557	0.0844588	0.0654838
38	155	0	Endurance	0.166032	-0.0744227	0.0683293
39	156	0	Endurance	-0.0502649	0.114369	-0.0839625
40	157	0	Endurance	-0.113726	0.0217309	-0.115714
41	158	0	Endurance	0.0998481	0.079192	-0.0818239
42	159	0	Endurance	-0.0605657	0.0310106	-0.0185823
43	160	0	Endurance	-0.0659166	-0.0692162	0.0356563
44	161	0	Endurance	-0.0128038	-0.166985	-0.0925167
45	162	0	Endurance	0.0922766	0.0253747	-0.153643
46	165	0	Endurance	-0.0659166	-0.0692162	0.0356563
47	167	0	Endurance	-0.0742464	0.0885336	-0.0578183
48	168	0	Endurance	-0.18042	0.0768434	0.0504421
49	170	0	Endurance	0.166032	-0.0744227	0.0683293
50	171	0	Endurance	-0.0605657	0.0310106	-0.0185823
51	176	0	Endurance	0.115389	0.0809416	-0.234319
52	177	0	Endurance	-0.0128038	-0.166985	-0.0925167
53	178	0	Endurance	-0.158509	-0.0806635	0.113687
54	179	0	Endurance	-0.0659166	-0.0692162	0.0356563
55	180	0	Endurance	-0.174234	0.139905	-0.0126303
56	181	0	Endurance	-0.0054782	0.0513998	-0.0992214
58	394	0	Endurance	0.119044	-0.244427	-0.0486135
79	606	0	Endurance	-0.0742464	0.0885336	-0.0578183
82	609	0	Endurance	-0.111175	0.0372941	-0.0134494
83	610	0	Endurance	-0.0863484	0.00127871	-0.0815053
84	611	0	Endurance	-0.0473561	0.15271	0.0866348
85	612	0	Endurance	0.0150934	0.0562862	0.0209389
86	614	0	Endurance	0.00453075	0.0469316	-0.128106
87	616	0	Endurance	-0.0128038	-0.166985	-0.0925167
88	617	0	Endurance	-0.119522	0.0627165	0.0315086
93	627	0	Endurance	-0.143162	0.134139	0.000133229
94	628	0	Endurance	-0.127037	-0.0507443	0.0999119
96	633	0	Endurance	-0.127037	-0.0507443	0.0999119
97	634	0	Endurance	0.00170032	0.0275321	-0.0396328
98	635	0	Endurance	-0.127037	-0.0507443	0.0999119
99	636	0	Endurance	0.00111971	0.0308145	-0.111693
100	734	0	Endurance	-0.150811	0.0586911	0.0288409
101	735	0	Endurance	-0.0923099	-0.118218	-0.0231283
102	736	0	Endurance	0.196318	0.0366977	-0.0115893
103	745	0	Endurance	0.00444249	-0.003792	-0.0744095
104	752	0	Endurance	-0.231191	0.0914541	0.0687485
105	753	0	Endurance	-0.231191	0.0914541	0.0687485
106	754	0	Endurance	-0.0378305	-0.0225434	0.159494
107	755	0	Endurance	-0.0181513	-0.0639811	-0.201472
108	756	0	Endurance	0.276656	0.059012	0.0108946
109	760	0	Endurance	0.0845557	0.0844588	0.0654838
110	763	0	Endurance	0.167888	0.00821497	-0.0735114
111	767	0	Endurance	-0.0795374	0.0214722	-0.0367048
112	768	0	Endurance	0.166032	-0.0744227	0.0683293
113	770	0	Endurance	-0.0659166	-0.0692162	0.0356563
114	771	0	Endurance	-0.0128038	-0.166985	-0.0925167
115	772	0	Endurance	-0.0605657	0.0310106	-0.0185823
116	774	0	Endurance	0.00283243	-0.110617	-0.0229523
117	775	0	Endurance	0.159591	0.0452018	-0.000596062
118	776	0	Endurance	0.00283243	-0.110617	-0.0229523
119	777	0	Endurance	-0.0205014	-0.222351	-0.127928
121	779	0	Endurance	0.100043	0.142602	0.0640867
122	780	0	Endurance	0.219244	0.0514135	0.00392945
123	781	0	Endurance	-0.0105831	-0.0408899	-0.148112
124	782	0	Endurance	0.226197	-0.0959489	0.0893665
125	783	0	Endurance	-0.0923099	-0.118218	-0.0231283
126	790	0	Endurance	-0.0348036	0.0937559	0.0849477
127	804	0	Endurance	-0.0923099	-0.118218	-0.0231283
128	806	0	Endurance	-0.014726	0.227666	0.160249
186	932	0	Endurance	-0.0742464	0.0885336	-0.0578183
193	942	0	Endurance	0.166032	-0.0744227	0.0683293
194	943	0	Endurance	0.0864031	-0.088886	0.0206784
196	948	0	Endurance	0.00283243	-0.110617	-0.0229523
198	951	0	Endurance	0.159591	0.0452018	-0.000596062
200	957	0	Endurance	-0.138519	0.0871277	-0.0333209
201	958	0	Endurance	0.166032	-0.0744227	0.0683293
207	966	0	Endurance	0.00283243	-0.110617	-0.0229523
208	967	0	Endurance	0.00444249	-0.003792	-0.0744095
210	972	0	Endurance	-0.0605657	0.0310106	-0.0185823
211	973	0	Endurance	0.0142307	-0.0467791	0.0813205
214	977	0	Endurance	0.0864031	-0.088886	0.0206784
217	981	0	Endurance	-0.0105831	-0.0408899	-0.148112
220	984	0	Endurance	0.0142669	0.104912	0.00989203
221	985	0	Endurance	0.00444249	-0.003792	-0.0744095
222	987	0	Endurance	0.00101247	-0.154374	-0.0405871
225	990	0	Endurance	0.0142307	-0.0467791	0.0813205
227	992	0	Endurance	0.00453075	0.0469316	-0.128106
228	993	0	Endurance	-0.18042	0.0768434	0.0504421
230	997	0	Endurance	-0.0923099	-0.118218	-0.0231283
233	1000	0	Endurance	0.00280551	-0.021655	-0.108487
234	1001	0	Endurance	0.00453075	0.0469316	-0.128106
238	1007	0	Endurance	-0.0159729	-0.0693458	-0.200747
242	1018	0	Endurance	0.166032	-0.0744227	0.0683293
243	1019	0	Endurance	0.0176477	0.1215	-0.00950239
2	9	0	Power	-0.0128038	-0.166985	-0.0925167
12	43	0	Power	0.185174	-0.100521	0.049704
13	46	0	Power	0.159591	0.0452018	-0.000596062
14	52	0	Power	-0.0863484	0.00127871	-0.0815053
15	53	0	Power	0.118312	0.0375176	-0.232161
16	54	0	Power	0.00101247	-0.154374	-0.0405871
17	56	0	Power	0.0142307	-0.0467791	0.0813205
18	70	0	Power	0.166032	-0.0744227	0.0683293
20	86	0	Power	-0.189321	-0.0606028	0.133921
21	87	0	Power	0.00101247	-0.154374	-0.0405871
22	89	0	Power	0.00336681	-0.0182614	-0.103035
23	95	0	Power	-0.164489	-0.079986	0.117464
24	99	0	Power	-0.156193	0.0336151	-0.0313488
25	104	0	Power	0.0346221	0.121962	0.125006
26	105	0	Power	-0.0348036	0.0937559	0.0849477
27	106	0	Power	-0.0659166	-0.0692162	0.0356563
28	107	0	Power	-0.153397	-0.142483	-0.0167838
30	113	0	Power	-0.051393	0.014371	0.176372
31	114	0	Power	-0.0923099	-0.118218	-0.0231283
33	124	0	Power	0.159591	0.0452018	-0.000596062
35	148	0	Power	-0.0627231	-0.0699369	0.103126
57	392	0	Power	0.159591	0.0452018	-0.000596062
59	446	0	Power	0.0864031	-0.088886	0.0206784
75	599	0	Power	-0.0659166	-0.0692162	0.0356563
76	600	0	Power	-0.262411	0.18916	0.0249428
77	601	0	Power	0.169217	0.120868	0.11686
78	602	0	Power	-0.156193	0.0336151	-0.0313488
80	607	0	Power	-0.210232	0.160014	0.0143206
81	608	0	Power	0.159591	0.0452018	-0.000596062
89	618	0	Power	0.254705	0.133531	-0.0414207
90	620	0	Power	-0.143162	0.134139	0.000133229
91	621	0	Power	0.166032	-0.0744227	0.0683293
92	625	0	Power	-0.0105831	-0.0408899	-0.148112
95	630	0	Power	0.0935939	0.111297	-0.0162976
120	778	0	Power	0.159591	0.0452018	-0.000596062
129	814	0	Power	0.00140869	-0.152724	-0.0375179
130	815	0	Power	-0.0159654	-0.0672754	-0.198876
131	817	0	Power	0.206509	-0.17567	-0.013556
132	818	0	Power	0.000227015	-0.0948031	0.0248872
133	819	0	Power	-0.0181513	-0.0639811	-0.201472
134	820	0	Power	-0.0205014	-0.222351	-0.127928
135	821	0	Power	-0.0931068	0.127928	0.072736
136	822	0	Power	-0.127037	-0.0507443	0.0999119
137	823	0	Power	-0.189321	-0.0606028	0.133921
138	824	0	Power	-0.219491	0.137006	0.0433045
139	825	0	Power	-0.117911	-0.0869181	0.0558649
140	826	0	Power	-0.0800916	0.0718407	-0.0397912
141	829	0	Power	-0.191235	0.0189967	-0.052574
142	830	0	Power	-0.0205014	-0.222351	-0.127928
143	831	0	Power	0.166032	-0.0744227	0.0683293
144	832	0	Power	-0.119522	0.0627165	0.0315086
145	833	0	Power	0.0864031	-0.088886	0.0206784
146	835	0	Power	0.101568	0.160338	0.0413738
147	838	0	Power	-0.0105831	-0.0408899	-0.148112
148	840	0	Power	0.079047	-0.0976401	0.0245458
149	841	0	Power	0.0989016	0.0631793	-0.0640428
150	843	0	Power	0.255683	0.112582	-0.0149818
151	879	0	Power	0.0831565	-0.144276	-0.0465347
182	926	0	Power	0.0989016	0.0631793	-0.0640428
183	927	0	Power	0.00444249	-0.003792	-0.0744095
184	929	0	Power	0.167888	0.00821497	-0.0735114
185	930	0	Power	-0.0742464	0.0885336	-0.0578183
197	950	0	Power	0.00280551	-0.021655	-0.108487
206	965	0	Power	0.159591	0.0452018	-0.000596062
209	969	0	Power	0.315354	0.130168	-0.00974032
216	980	0	Power	-0.18042	0.0768434	0.0504421
218	982	0	Power	-0.0659166	-0.0692162	0.0356563
229	995	0	Power	0.0864031	-0.088886	0.0206784
237	1006	0	Power	-0.117911	-0.0869181	0.0558649
239	1010	0	Power	0.159591	0.0452018	-0.000596062
240	1011	0	Power	0.0960881	0.13165	-0.0396918
244	1021	0	Power	0.0142307	-0.0467791	0.0813205
245	1023	0	Power	0.226197	-0.0959489	0.0893665
247	1025	0	Power	-0.0605657	0.0310106	-0.0185823
248	1026	0	Power	-0.240339	-0.0766491	0.170592
249	1027	0	Power	0.0511541	0.302222	0.133896
250	1028	0	Power	0.101568	0.160338	0.0413738
253	1031	0	Power	-0.146824	-0.124411	0.0561243
254	1032	0	Power	-0.0105831	-0.0408899	-0.148112
255	1033	0	Power	-0.0605657	0.0310106	-0.0185823
256	1034	0	Power	0.173718	-0.130679	-0.000447589
19	84	0	Martial	0.138811	0.0726863	0.0495662
60	449	0	Martial	0.00283243	-0.110617	-0.0229523
61	450	0	Martial	-0.127037	-0.0507443	0.0999119
62	451	0	Martial	0.173718	-0.130679	-0.000447589
63	452	0	Martial	-0.0742464	0.0885336	-0.0578183
64	453	0	Martial	-0.0105831	-0.0408899	-0.148112
65	454	0	Martial	-0.0800916	0.0718407	-0.0397912
66	455	0	Martial	-0.240339	-0.0766491	0.170592
67	456	0	Martial	0.276656	0.059012	0.0108946
68	457	0	Martial	0.0511541	0.302222	0.133896
69	458	0	Martial	0.309326	0.202154	-0.170864
70	460	0	Martial	-0.127037	-0.0507443	0.0999119
71	461	0	Martial	-0.0348036	0.0937559	0.0849477
72	462	0	Martial	-0.0205014	-0.222351	-0.127928
73	463	0	Martial	0.166032	-0.0744227	0.0683293
74	464	0	Martial	0.0864031	-0.088886	0.0206784
152	880	0	Martial	0.0989016	0.0631793	-0.0640428
153	881	0	Martial	-0.0863484	0.00127871	-0.0815053
154	882	0	Martial	0.219244	0.0514135	0.00392945
155	883	0	Martial	0.190373	0.114282	-0.0391669
156	884	0	Martial	-0.0128038	-0.166985	-0.0925167
157	885	0	Martial	0.159591	0.0452018	-0.000596062
158	886	0	Martial	-0.119522	0.0627165	0.0315086
159	888	0	Martial	-0.0659166	-0.0692162	0.0356563
160	889	0	Martial	0.0511541	0.302222	0.133896
161	891	0	Martial	-0.292821	-0.140394	0.0807804
162	893	0	Martial	-0.127037	-0.0507443	0.0999119
163	894	0	Martial	0.166032	-0.0744227	0.0683293
164	896	0	Martial	-0.127037	-0.0507443	0.0999119
165	900	0	Martial	-0.109863	0.0404242	-0.120963
166	901	0	Martial	-0.127037	-0.0507443	0.0999119
167	902	0	Martial	-0.0659166	-0.0692162	0.0356563
168	904	0	Martial	0.120396	0.103128	0.0909738
169	905	0	Martial	0.166032	-0.0744227	0.0683293
170	909	0	Martial	0.0989016	0.0631793	-0.0640428
171	910	0	Martial	0.00283243	-0.110617	-0.0229523
172	911	0	Martial	-0.111175	0.0372941	-0.0134494
173	912	0	Martial	0.0845557	0.0844588	0.0654838
174	913	0	Martial	-0.153397	-0.142483	-0.0167838
175	914	0	Martial	-0.120193	-0.161748	-0.0394292
176	915	0	Martial	-0.119522	0.0627165	0.0315086
177	916	0	Martial	0.159591	0.0452018	-0.000596062
178	918	0	Martial	0.314515	0.15544	-0.0417918
179	920	0	Martial	0.0400123	0.129033	0.148149
180	923	0	Martial	-0.111175	0.0372941	-0.0134494
181	924	0	Martial	0.283323	-0.118519	0.114082
187	933	0	Martial	0.00283243	-0.110617	-0.0229523
188	935	0	Martial	-0.0378305	-0.0225434	0.159494
189	936	0	Martial	-0.0659166	-0.0692162	0.0356563
190	937	0	Martial	0.159591	0.0452018	-0.000596062
191	938	0	Martial	0.191282	0.0971218	-0.0180674
192	939	0	Martial	-0.0605657	0.0310106	-0.0185823
195	947	0	Martial	0.00283243	-0.110617	-0.0229523
199	952	0	Martial	-0.168922	0.071202	-0.153149
202	959	0	Martial	-0.0605657	0.0310106	-0.0185823
203	960	0	Martial	0.00453075	0.0469316	-0.128106
204	961	0	Martial	-0.138519	0.0871277	-0.0333209
205	963	0	Martial	0.0400123	0.129033	0.148149
212	974	0	Martial	0.00153556	0.0964753	-0.174731
213	975	0	Martial	0.0835249	0.0207775	-0.0369218
215	979	0	Martial	0.0808889	-0.0153426	-0.108273
219	983	0	Martial	-0.0128038	-0.166985	-0.0925167
223	988	0	Martial	-0.0800916	0.0718407	-0.0397912
224	989	0	Martial	0.166032	-0.0744227	0.0683293
226	991	0	Martial	0.00444249	-0.003792	-0.0744095
231	998	0	Martial	-0.0348036	0.0937559	0.0849477
232	999	0	Martial	0.159591	0.0452018	-0.000596062
235	1004	0	Martial	-0.0605657	0.0310106	-0.0185823
236	1005	0	Martial	-0.0378305	-0.0225434	0.159494
241	1013	0	Martial	0.173718	-0.130679	-0.000447589
246	1024	0	Martial	-0.0183765	-0.221334	-0.128709
251	1029	0	Martial	-0.189321	-0.0606028	0.133921
252	1030	0	Martial	0.00101247	-0.154374	-0.0405871

## Sheet: Controls study gr vs val.gr.
CHR	SNP	A1	A2	TEST	AFF	UNAFF	P	FDR
11	MYRF_rs174528	C	T	GENO	36/123/121	48/208/195	0.6243	0.824875
11	MYRF_rs174528	C	T	TREND	195/365	304/598	0.6599	0.824875
11	MYRF_rs174528	C	T	ALLELIC	195/365	304/598	0.6913	0.837939
11	MYRF_rs174528	C	T	DOM	159/121	256/195	1	1
11	MYRF_rs174528	C	T	REC	36/244	48/403	0.4039	0.7335
11	MYRF_rs198459	A	G	GENO	5/69/207	14/114/323	0.558	0.797143
11	MYRF_rs198459	A	G	TREND	79/483	142/760	0.3867	0.7335
11	MYRF_rs198459	A	G	ALLELIC	79/483	142/760	0.4093	0.7335
11	MYRF_rs198459	A	G	DOM	74/207	128/323	0.6101	0.824875
11	MYRF_rs198459	A	G	REC	5/276	14/437	0.3434	0.7335
11	MYRF_rs2238001	C	T	GENO	8/65/208	3/110/338	0.06596	0.7335
11	MYRF_rs2238001	C	T	TREND	81/481	116/786	0.3909	0.7335
11	MYRF_rs2238001	C	T	ALLELIC	81/481	116/786	0.4311	0.7335
11	MYRF_rs2238001	C	T	DOM	73/208	113/338	0.7938	0.903892
11	MYRF_rs2238001	C	T	REC	8/273	3/448	0.02629	0.7335
11	MYRF_rs7943728	A	G	GENO	3/69/209	9/99/343	0.496	0.763077
11	MYRF_rs7943728	A	G	TREND	75/487	117/785	0.8361	0.903892
11	MYRF_rs7943728	A	G	ALLELIC	75/487	117/785	0.8736	0.919579
11	MYRF_rs7943728	A	G	DOM	72/209	108/343	0.6591	0.824875
11	MYRF_rs7943728	A	G	REC	3/278	9/442	0.3886	0.7335
11	MYRF_rs61747222	A	G	GENO	0/29/252	1/33/417	0.2123	0.7335
11	MYRF_rs61747222	A	G	TREND	29/533	35/867	0.241	0.7335
11	MYRF_rs61747222	A	G	ALLELIC	29/533	35/867	0.2929	0.7335
11	MYRF_rs61747222	A	G	DOM	29/252	34/417	0.2226	0.7335
11	MYRF_rs61747222	A	G	REC	0/281	1/450	1	1
11	MYRF_rs149803	G	C	GENO	11/98/172	30/149/272	0.2892	0.7335
11	MYRF_rs149803	G	C	TREND	120/442	209/693	0.4248	0.7335
11	MYRF_rs149803	G	C	ALLELIC	120/442	209/693	0.4401	0.7335
11	MYRF_rs149803	G	C	DOM	109/172	179/272	0.816	0.903892
11	MYRF_rs149803	G	C	REC	11/270	30/421	0.1377	0.7335
22	SOX10_rs139884	A	G	GENO	43/130/108	66/192/193	0.4947	0.763077
22	SOX10_rs139884	A	G	TREND	216/346	324/578	0.3452	0.7335
22	SOX10_rs139884	A	G	ALLELIC	216/346	324/578	0.344	0.7335
22	SOX10_rs139884	A	G	DOM	173/108	258/193	0.2479	0.7335
22	SOX10_rs139884	A	G	REC	43/238	66/385	0.8313	0.903892
22	SOX10_rs149435516	A	G	GENO	0/23/258	2/48/401	0.3576	0.7335
22	SOX10_rs149435516	A	G	TREND	23/539	52/850	0.1585	0.7335
22	SOX10_rs149435516	A	G	ALLELIC	23/539	52/850	0.1804	0.7335
22	SOX10_rs149435516	A	G	DOM	23/258	50/401	0.2535	0.7335
22	SOX10_rs149435516	A	G	REC	0/281	2/449	0.5263	0.779704

## Sheet:  Athletes study gr vs val gr
CHR	SNP	A1	A2	TEST	AFF	UNAFF	P	FDR
11	MYRF_rs174528	C	T	GENO	27/104/124	102/422/405	0.347	1
11	MYRF_rs174528	C	T	TREND	158/352	626/1232	0.2483	1
11	MYRF_rs174528	C	T	ALLELIC	158/352	626/1232	0.2648	1
11	MYRF_rs174528	C	T	DOM	131/124	524/405	0.1557	1
11	MYRF_rs174528	C	T	REC	27/228	102/827	0.9101	1
11	MYRF_rs198459	A	G	GENO	8/63/184	26/268/634	0.4093	1
11	MYRF_rs198459	A	G	TREND	79/431	320/1536	0.3501	1
11	MYRF_rs198459	A	G	ALLELIC	79/431	320/1536	0.3854	1
11	MYRF_rs198459	A	G	DOM	71/184	294/634	0.2517	1
11	MYRF_rs198459	A	G	REC	8/247	26/902	0.8322	1
11	MYRF_rs2238001	C	T	GENO	7/55/193	11/220/698	0.1631	1
11	MYRF_rs2238001	C	T	TREND	69/441	242/1616	0.763	1
11	MYRF_rs2238001	C	T	ALLELIC	69/441	242/1616	0.7674	1
11	MYRF_rs2238001	C	T	DOM	62/193	231/698	0.9347	1
11	MYRF_rs2238001	C	T	REC	7/248	11/918	0.08324	1
11	MYRF_rs7943728	A	G	GENO	6/49/200	24/207/697	0.5759	1
11	MYRF_rs7943728	A	G	TREND	61/449	255/1601	0.3109	1
11	MYRF_rs7943728	A	G	ALLELIC	61/449	255/1601	0.3393	1
11	MYRF_rs7943728	A	G	DOM	55/200	231/697	0.2842	1
11	MYRF_rs7943728	A	G	REC	6/249	24/904	1	1
11	MYRF_rs61747222	A	G	GENO	1/16/230	3/70/855	0.743	1
11	MYRF_rs61747222	A	G	TREND	18/476	76/1780	0.6568	1
11	MYRF_rs61747222	A	G	ALLELIC	18/476	76/1780	0.7004	1
11	MYRF_rs61747222	A	G	DOM	17/230	73/855	0.6872	1
11	MYRF_rs61747222	A	G	REC	1/246	3/925	1	1
11	MYRF_rs149803	G	C	GENO	13/96/142	55/346/528	0.9102	1
11	MYRF_rs149803	G	C	TREND	122/380	456/1402	0.9112	1
11	MYRF_rs149803	G	C	ALLELIC	122/380	456/1402	0.9534	1
11	MYRF_rs149803	G	C	DOM	109/142	401/528	0.9429	1
11	MYRF_rs149803	G	C	REC	13/238	55/874	0.7608	1
22	SOX10_rs139884	A	G	GENO	36/116/104	128/443/358	0.7883	1
22	SOX10_rs139884	A	G	TREND	188/324	699/1159	0.7077	1
22	SOX10_rs139884	A	G	ALLELIC	188/324	699/1159	0.7184	1
22	SOX10_rs139884	A	G	DOM	152/104	571/358	0.5629	1
22	SOX10_rs139884	A	G	REC	36/220	128/801	0.9187	1
22	SOX10_rs149435516	A	G	GENO	0/26/222	4/77/841	0.4265	1
22	SOX10_rs149435516	A	G	TREND	26/470	85/1759	0.5614	1
22	SOX10_rs149435516	A	G	ALLELIC	26/470	85/1759	0.5526	1
22	SOX10_rs149435516	A	G	DOM	26/222	81/841	0.4562	1
22	SOX10_rs149435516	A	G	REC	0/248	4/918	0.5843	1
