# Supplementary material for: Common Myelin Regulatory Factor Gene Variants Predisposing to Excellence in Sports
Source: Genes (Basel). 2021 Feb 11;12(2):262. doi: 10.3390/genes12020262 (PMC7917663; doi:10.3390/genes12020262)
Supplement: Supplementary file 1 [file genes-12-00262-s001.zip › Table S1.xlsx]

## Sheet: Arkusz6
ID	#CHROM	POS	REF	ALT	Consequence	SYMBOL	Gene	EXON	INTRON	HGVSc	HGVSp	Protein_position	Amino_acids	SIFT	PolyPhen	EUR_AF	gnomAD_NFE_AF
rs2286008	11	61755487	G	A,C,T	intron_variant	MYRF	ENSG00000124920			ENST00000265460.9:c.19+45G>T							0
rs2238001	11	61757035	T	C	intron_variant	MYRF	ENSG00000124920			ENST00000265460.9:c.19+1593T>C						0.1213	0.1232
rs198459	11	61757548	G	A	intron_variant	MYRF	ENSG00000124920			ENST00000265460.9:c.19+2106G>A						0.2247	0.2169
rs200370195	11	61770306	G	A,T	missense_variant	MYRF	ENSG00000124920	5/26		ENST00000265460.9:c.494G>A	ENSP00000265460.5:p.Arg165His	165	R/H	deleterious(0.01)	probably_damaging(0.994)		0.001124
rs139124174	11	61770486	C	A,T	missense_variant	MYRF	ENSG00000124920	5/26		ENST00000265460.9:c.674C>A	ENSP00000265460.5:p.Ser225Tyr	225	S/Y	deleterious(0)	possibly_damaging(0.549)		1.383e-05
rs149803	11	61771548	C	G,T	synonymous_variant	MYRF	ENSG00000124920	6/26		ENST00000265460.9:c.762C>G	ENSP00000265460.5:p.Pro254=	254	P			0.2793	0.2649
rs139799827	11	61771607	C	T	missense_variant	MYRF	ENSG00000124920	6/26		ENST00000265460.9:c.821C>T	ENSP00000265460.5:p.Thr274Ile	274	T/I	tolerated(0.06)	possibly_damaging(0.801)	0	0.0004047
rs143144043	11	61771624	C	G	missense_variant	MYRF	ENSG00000124920	6/26		ENST00000265460.9:c.838C>G	ENSP00000265460.5:p.Pro280Ala	280	P/A	deleterious(0.04)	probably_damaging(0.997)	0	0.0001671
rs143193141	11	61771664	C	T	missense_variant	MYRF	ENSG00000124920	6/26		ENST00000265460.9:c.878C>T	ENSP00000265460.5:p.Pro293Leu	293	P/L	deleterious(0.04)	possibly_damaging(0.579)	0	0.000132
rs143799782	11	61771730	C	T	missense_variant	MYRF	ENSG00000124920	6/26		ENST00000265460.9:c.944C>T	ENSP00000265460.5:p.Pro315Leu	315	P/L	deleterious(0.04)	benign(0.325)		0.0003364
rs146348968	11	61774073	A	G	missense_variant	MYRF	ENSG00000124920	8/26		ENST00000265460.9:c.1195A>G	ENSP00000265460.5:p.Ile399Val	399	I/V	tolerated(0.19)	benign(0.413)	0	0.0002993
rs139188067	11	61774099	C	T	synonymous_variant	MYRF	ENSG00000124920	8/26		ENST00000265460.9:c.1221C>T	ENSP00000265460.5:p.Tyr407=	407	Y				0.0002115
rs143059056	11	61774120	C	T	synonymous_variant	MYRF	ENSG00000124920	8/26		ENST00000265460.9:c.1242C>T	ENSP00000265460.5:p.Leu414=	414	L			0	0.0003532
rs174528	11	61776027	T	C	intron_variant	MYRF	ENSG00000124920		8/25	ENST00000265460.9:c.1285-29T>C						0.3877	0.3674
rs144177087	11	61777332	C	G,T	synonymous_variant	MYRF	ENSG00000124920	12/26		ENST00000265460.9:c.1632C>G	ENSP00000265460.5:p.Thr544=	544	T			0	0.001231
rs141597490	11	61778501	G	C	intron_variant	MYRF	ENSG00000124920		14/25	ENST00000265460.9:c.1986+12G>C						0	0.000132
rs7943728	11	61779596	G	A	intron_variant	MYRF	ENSG00000124920		16/25	ENST00000265460.9:c.2220+26G>A						0.1531	0.1865
rs201384645	11	61780223	G	A	missense_variant&splice_region_variant	MYRF	ENSG00000124920	18/26		ENST00000265460.9:c.2311G>A	ENSP00000265460.5:p.Val771Met	771	V/M	deleterious(0)	probably_damaging(0.991)		0.0001764
rs61747222	11	61781324	G	A	missense_variant	MYRF	ENSG00000124920	20/26		ENST00000265460.9:c.2654G>A	ENSP00000265460.5:p.Arg885His	885	R/H	tolerated(0.31)	benign(0)	0.0318	0.02447
rs35113793	11	61785840	G	A	missense_variant	MYRF	ENSG00000124920	25/26		ENST00000265460.9:c.3221G>A	ENSP00000265460.5:p.Arg1074His	1074	R/H	tolerated(0.39)	probably_damaging(0.969)		0.00051
rs147817756	22	37973771	G	A	synonymous_variant	SOX10	ENSG00000100146	5/5		ENST00000360880.6:c.1125C>T	ENSP00000354130.2:p.Thr375%3D	375	T				0.0006058
rs139884	22	37973969	A	G	synonymous_variant	SOX10	ENSG00000100146	5/5		ENST00000360880.6:c.927T>C	ENSP00000354130.2:p.His309%3D	309	H			0.6372	0.6291
rs147334218	22	37974074	G	A	synonymous_variant	SOX10	ENSG00000100146	5/5		ENST00000360880.6:c.822C>T	ENSP00000354130.2:p.Gly274%3D	274	G			0.004	0.00163
rs138500876	22	37977960	C	T	missense_variant	SOX10	ENSG00000100146	4/5		ENST00000360880.6:c.604G>A	ENSP00000354130.2:p.Ala202Thr	202	A/T	tolerated(0.18)	benign(0.001)	0	0
rs142113652	22	37983511	C	G,T	missense_variant	SOX10	ENSG00000100146	3/5		ENST00000360880.6:c.274G>C	ENSP00000354130.2:p.Val92Leu	92	V/L	deleterious(0.02)	probably_damaging(0.961)		0.0003963
rs149435516	22	37983767	G	A	synonymous_variant	SOX10	ENSG00000100146	3/5		ENST00000360880.6:c.18C>T	ENSP00000354130.2:p.Asp6=	6	D			0.0437	0.05568
rs148688873	22	37987327	A	C	intron_variant	SOX10	ENSG00000100146			ENST00000360880.6:c.-188+18T>G						0.0089	0.01323
rs762178	21	33027093	A	G	synonymous_variant	OLIG2	ENSG00000205927	2/2		ENST00000382357.4:c.231A>G	ENSP00000371794.3:p.Ser77=	77	S
